# Supplementary material for: Mislabelling and high mercury content hampers the efforts of market-based seafood initiatives in Peru
Source: Sci Rep. 2020 Nov 23;10:20390. doi: 10.1038/s41598-020-77338-x (PMC7683551; doi:10.1038/s41598-020-77338-x)
Supplement: Supplementary file 1 — Supplementary Tables. [file 41598_2020_77338_MOESM1_ESM.xlsx]

## Sheet: Sheet1
	Mislabelling and high mercury content hampers the efforts of market-based seafood initiatives in Peru
	Daniella Biffi, Andrea López-Mobilia, Shaleyla Kelez, Dean A. Williams, Matthew M. Chumchal, and Molly Weinburgh

## Sheet: S1. Samples
ID	Hg ng/g dw	Hg ng/g ww	Sold as…	It should be…	Sold as... Category	Sold as… Price PEN	Sold as… Price Percentile	Identified as…	Mislabeled?	Database	Match %	bp	ID as… Category	ID as… price PEN	Price difference PEN	Replace with…	IUCN	Pop. Trend	Status Peru	Region	Venue	ID level
1			Tollo de leche	several	N/A	9.1	interquartile	Isurus oxyrinchus	Yes	FishBOL	100	557	Best	15.1	6	higher	EN	decreasing		Lima	Retail	Species
2			Tollo diamante	Isurus oxyrinchus	Best	15.1	above	Sphyrna zygaena	Yes	FishBOL	100	588	Avoid	10	-5.1	lower	VU	decreasing	Closed season & catch quota	Lima	Retail	Species
3			Tollo	several	N/A	9.1	interquartile	Carcharhinus falciformes	No	FishBOL	100	564	N/A	9.1	0	equal	VU	decreasing		Lima	Retail	Species
4			Pez luna	Mola mola	N/A	none	no price	Lampris guttatus	Yes	FishBOL	100	582	N/A	nn	NA	N/A	LC	unknown		Lima	Retail	Species
5			Fortuno	Seriola lalandi, S. peruana, S. rivoliana	N/A	none	no price	Oreochromis mossambicus	Yes	FishBOL	100	567	N/A	nn	NA	N/A	NT	unknown		Lima	Restaurant	Species
6	1573.51	334.789	Mero	Hyporthodus acanthistius, H. nigritus, H. niphobles, Mycteroperca xenarcha	N/A	32	above	Hyporthodus niphobles	No	FishBOL	100	572	N/A	32	0	equal	LC	unknown		Lima	Supermarket	Species
7			Congrio	Brotula clarkae, Genypterus maculatus & chilensis	Best	none	no price	Brotula clarkae	No	FishBOL	99.31	584	Best	nn	NA	NA	DD	unknown		Lima	Supermarket	Species
8			Pez espada	Xiphias gladius	Avoid	15.1	above	Xiphias gladius	No	FishBOL	100	581	Avoid	15.1	0	equal	LC	decreasing		Lima	Supermarket	Species
9			Atun	Thunnus albacares	N/A	11.8	interquartile	Thunnus albacares	No	FishBOL	100	571	N/A	11.8	0	equal	NT	decreasing		Lima	Supermarket	Species
10			Perico	Coryphaena hippurus, C. equiselis	N/A	12.3	interquartile	Coryphaena hippurus	No	FishBOL	100	524	N/A	12.3	0	equal	LC	stable	Closed season, ongoing	Lima	Supermarket	Species
12			Tollo diamante	Isurus oxyrinchus	Best	15.1	above	Isurus oxyrinchus	No	FishBOL	100	556	Best	15.1	0	equal	EN	decreasing		Lima	Supermarket	Species
13	1718.92	365.727	Congrio	Brotula clarkae, Genypterus maculatus & chilensis	Best	none	no price	Brotula clarkae	No	FishBOL	99.82	569	Best	nn	NA	NA	DD	unknown		Lima	Supermarket	Species
14			Bonito	Sarda chiliensis	Best	5.7	interquartile	Sarda chiliensis	No	FishBOL	99.82	561	Best	5.7	0	equal	LC	decreasing		Lima	Supermarket	Species
15			Lenguado	Paralichthys adspersus, P. woolmani, Cyclopsetta querna, Etropus peruvianus, Hippogloissina bollmani, Symphurus atramentatus, Fam. Cynoglossidae, Trinectes fimbriatus (Fam. Achiridae)	N/A	33.6	above	Paralichthys woolmani	No	FishBOL	99.8	562	N/A	33.6	0	equal	DD	decreasing		Lima	Restaurant	Species
16			Corvina	Cilus gilberti, Cynoscion squamipinnis, C. stolzmani, C. phoxocephalus	Avoid	29.4	above	Cilus gilberti	No	FishBOL	99.65	570	Avoid	29.4	0	equal	DD	unknown		Lima	Restaurant	Species
17			Corvina	Cilus gilberti, Cynoscion squamipinnis, C. stolzmani, C. phoxocephalus	Avoid	29.4	above	Cilus gilberti	No	FishBOL	100	599	Avoid	29.4	0	equal	DD	unknown		Lima	Supermarket	Species
18	453.692	96.5303	Congrio	Brotula clarkae, Genypterus maculatus & chilensis	Best	none	no price	Brotula clarkae	No	FishBOL	99.66	587	Best	nn	NA	NA	DD	unknown		Lima	Supermarket	Species
19			Lenguado	Paralichthys adspersus, P. woolmani, Cyclopsetta querna, Etropus peruvianus, Hippogloissina bollmani, Symphurus atramentatus, Fam. Cynoglossidae, Trinectes fimbriatus (Fam. Achiridae)	N/A	33.6	above	Paralichthys woolmani	No	FishBOL	99.8	601	N/A	33.6	0	equal	DD	decreasing		Lima	Supermarket	Species
20			Cojinova	Schedophilus haedrichi, Seriolella violacea, Lutjanus sp.	Best	19.3	above	Schedophilus haedrichi	No	FishBOL	99.83	600	Best	19.3	0	equal	LC	unknown		Lima	Supermarket	Species
21			Lenguado	Paralichthys adspersus, P. woolmani, Cyclopsetta querna, Etropus peruvianus, Hippogloissina bollmani, Symphurus atramentatus, Fam. Cynoglossidae, Trinectes fimbriatus (Fam. Achiridae)	N/A	33.6	above	Paralichthys woolmani	No	FishBOL	100	594	N/A	33.6	0	equal	DD	decreasing		Lima	Supermarket	Species
22			Lenguado	Paralichthys adspersus, P. woolmani, Cyclopsetta querna, Etropus peruvianus, Hippogloissina bollmani, Symphurus atramentatus, Fam. Cynoglossidae, Trinectes fimbriatus (Fam. Achiridae)	N/A	33.6	above	Paralichthys woolmani	No	FishBOL	99.8	571	N/A	33.6	0	equal	DD	decreasing		Lima	Restaurant	Species
23			Fortuno	Seriola lalandi, S. peruana, S. rivoliana	N/A	none	no price	Mugil cephalus	Yes	FishBOL	100	555	Best	4.8	NA	NA	LC	stable	Sold as "catch of the day"	Lima	Restaurant	Species
24	954.457	203.076	Tollo diamante	Isurus oxyrinchus	Best	15.1	above	Isurus oxyrinchus	No	FishBOL	99.82	565	Best	15.1	0	equal	EN	decreasing		Lima	Wholesale	Species
25			Merluza	Merluccius gayi	Avoid	2.6	below	Merluccius gayi	No	FishBOL	100	482	Avoid	2.6	0	equal	DD	unknown		Lima	Wholesale	Species
26			Merlucita	Merluccius gayi	Avoid	2.6	below	Merluccius gayi	No	FishBOL	100	575	Avoid	2.6	0	equal	DD	unknown		Lima	Wholesale	Species
28			Corvina	Cilus gilberti, Cynoscion squamipinnis, C. stolzmani, C. phoxocephalus	Avoid	29.4	above	Cynoscion xanthulus	Yes	FishBOL	99.82	553	N/A	8.9	-20.5	lower	DD	unknown		Lima	Wholesale	Species
29			Carajito	Serranus huascarii, S. psittacinus	N/A	5.3	interquartile	Diplectrum conceptione	Yes	FishBOL	99.43	175	N/A	5.3	0	equal	LC	unknown		Lima	Wholesale	Species
31			Pez espada	Xiphias gladius	Avoid	15.1	above	Xiphias gladius	No	FishBOL	100	571	Avoid	15.1	0	equal	LC	decreasing		Lima	Wholesale	Species
32			Caballa	Scomber japonicus	Best	3.5	below	Scomber japonicus	No	FishBOL	100	571	Best	3.5	0	equal	LC	stable		Lima	Wholesale	Species
33	1242.05	264.267	Tollo azul	Prionace glauca	Best	5.7	interquartile	Prionace glauca	No	FishBOL	100	563	Best	5.7	0	equal	NT	unknown		Lima	Wholesale	Species
34			Tollo de leche	several	N/A	9.1	interquartile	Prionace glauca	Yes	FishBOL	100	563	Best	5.7	-3.4	lower	NT	unknown		Lima	Wholesale	Species
35			Bonito	Sarda chiliensis	Best	5.7	interquartile	Sarda chiliensis	No	FishBOL	100	602	Best	5.7	0	equal	LC	decreasing		Lima	Wholesale	Species
36			Cabrilla voladora	Prionotus stephanophrys, Paralabrax humeralis, Diplecreum conceptione	N/A	13.6	above	Prionotus stephanophrys	No	FishBOL	100	584	Best	3.6	-10	lower	LC	unknown		Lima	Wholesale	Species
37	389.366	82.8439	Bonito	Sarda chiliensis	Best	5.7	interquartile	Thunnus albacares	Yes	FishBOL	100	574	N/A	11.8	6.1	higher	NT	decreasing		Lima	Restaurant	Species
38	2866.22	609.833	Lenguado	Paralichthys adspersus, P. woolmani, Cyclopsetta querna, Etropus peruvianus, Hippogloissina bollmani, Symphurus atramentatus, Fam. Cynoglossidae, Trinectes fimbriatus (Fam. Achiridae)	N/A	33.6	above	Perciformes: Centropomus sp.	Yes	BLAST	90	553	N/A	29.9	-3.7	lower	N/A	N/A		Lima	Restaurant	Order
39	443.533	94.3688	Atun	Thunnus albacares	N/A	11.8	interquartile	Sarda chiliensis	Yes	FishBOL	100	557	Best	5.7	-6.1	lower	LC	decreasing		Lima	Restaurant	Species
40			Hamachi Yellowtail	Seriola lalandi	N/A	none	no price	Lobotes pacificus	Yes	FishBOL	100	570	N/A	nn	NA	N/A	LC	unknown		Lima	Restaurant	Species
42			Espejo	Selene peruviana	N/A	3.5	below	Selene peruviana	No	FishBOL	99.83	576	N/A	3.5	0	equal	LC	unknown		Lima	Wholesale	Species
43			Lorna	Sciaena deliciosa	Best	3.5	below	Schedophilus haedrichi	Yes	FishBOL	99.66	594	Best	19.3	15.8	higher	LC	unknown		Lima	Wholesale	Species
45			Bonito	Sarda chiliensis	Best	5.7	interquartile	Sarda chiliensis	No	FishBOL	100	585	Best	5.7	0	equal	LC	decreasing		Lima	Wholesale	Species
46			Corvina	Cilus gilberti, Cynoscion squamipinnis, C. stolzmani, C. phoxocephalus	Avoid	29.4	above	Cynoscion xanthulus	Yes	FishBOL	99.82	571	N/A	8.9	-20.5	lower	DD	unknown		Lima	Wholesale	Species
48			Rabino	not in the Catalog	N/A	none	no price	Girella freminvillii	Yes	FishBOL	98.82	531	N/A	nn	NA	N/A	LC	stable		Lima	Wholesale	Species
49			Mero murique	Hyporthodus acanthistius, H. nigritus, H. niphobles, Mycteroperca xenarcha	Avoid	32	above	Hyporthodus niphobles	No	FishBOL	100	537	N/A	32	0	equal	LC	unknown		Lima	Wholesale	Species
50			Mero cherlo	Hyporthodus acanthistius, H. nigritus, H. niphobles, Mycteroperca xenarcha	N/A	32	above	Acanthistius pictus	No	FishBOL	100	564	N/A	32	0	equal	LC	unknown		Lima	Wholesale	Species
51	286.035	60.8586	Mero pescado	Hyporthodus acanthistius, H. nigritus, H. niphobles, Mycteroperca xenarcha	Avoid	32	above	Hyporthodus niphobles	No	FishBOL	100	473	N/A	32	0	equal	LC	unknown		Lima	Wholesale	Species
52			Pejerrey	Odontesthes regia	Best	5	interquartile	Odontesthes sp.	No	FishBOL	99.13	465	Best	5	0	equal	N/A	N/A		Lima	Wholesale	Genus
53	671.442	142.86	Atun	Thunnus albacares	N/A	11.8	interquartile	Thunnus albacares	No	FishBOL	99.83	580	N/A	11.8	0	equal	NT	decreasing		Lima	Wholesale	Species
55			Tollo azul	Prionace glauca	Best	5.7	interquartile	Prionace glauca	No	FishBOL	100	554	Best	5.7	0	equal	NT	unknown		Lima	Wholesale	Species
56	2918.1	620.873	Tollo azul	Prionace glauca	Best	5.7	interquartile	Isurus oxyrinchus	Yes	FishBOL	99.78	612	Best	15.1	9.4	higher	EN	decreasing		Lima	Wholesale	Species
57			Tollo diamante	Isurus oxyrinchus	Best	15.1	above	Isurus oxyrinchus	No	FishBOL	100	561	Best	15.1	0	equal	EN	decreasing		Lima	Wholesale	Species
58			Bonito	Sarda chiliensis	Best	5.7	interquartile	Scomber japonicus	Yes	FishBOL	100	571	Best	3.5	-2.2	lower	LC	stable		Lima	Wholesale	Species
59	1407.44	299.454	Atun	Thunnus albacares	N/A	11.8	interquartile	Thunnus albacares	No	FishBOL	100	576	N/A	11.8	0	equal	NT	decreasing		Lima	Wholesale	Species
60			Pez espada	Xiphias gladius	Avoid	15.1	above	Xiphias gladius	No	FishBOL	100	259	Avoid	15.1	0	equal	LC	decreasing		Lima	Wholesale	Species
61			Cojinova	Seriolella violacea, Schedophilus haedrichi, S. sp., Lutjanus sp.	Best	19.3	above	Seriolella violacea	No	FishBOL	99.84	609	Best	19.3	0	equal	LC	unknown		Lima	Wholesale	Species
62	674.103	143.426	Tollo bebe	several	N/A	9.1	interquartile	Prionace glauca	Yes	FishBOL	100	598	Best	5.7	-3.4	lower	NT	unknown		Lima	Wholesale	Species
63			Carajito	Serranus huascarii, S. psittacinus	N/A	5.3	interquartile	Diplectrum conceptione	Yes	FishBOL	99.82	564	N/A	5.3	0	equal	LC	unknown		Lima	Wholesale	Species
64			Lengüeta rosada	Paralichthys adspersus, P. woolmani, Cyclopsetta querna, Etropus peruvianus, Hippogloissina bollmani, Symphurus atramentatus, Fam. Cynoglossidae, Trinectes fimbriatus (Fam. Achiridae)	N/A	13.9	above	Cyclopsetta querna	No	FishBOL	99.44	536	N/A	13.9	0	equal	LC	unknown		Lima	Wholesale	Species
65			Lisa	Mugil cephalus	Best	4.8	interquartile	Mugil cephalus	No	FishBOL	100	594	Best	4.8	0	equal	LC	stable		Lima	Wholesale	Species
66			Lisa	Mugil cephalus	Best	4.8	interquartile	Mugil cephalus	No	FishBOL	100	551	Best	4.8	0	equal	LC	stable		Lima	Wholesale	Species
67			Cabinza	Isacia conceptionis	Best	4	below	Isacia conceptionis	No	FishBOL	99.65	569	Best	4	0	equal	LC	unknown		Lima	Wholesale	Species
68	243.141	51.7321	Pota	Dosidicus gigas	N/A	4.2	below	Dosidicus gigas	No	FishBOL	100	561	N/A	4.2	0	equal	DD	unknown		Lima	Wholesale	Species
69			Atun	Thunnus albacares	N/A	11.8	interquartile	Thunnus albacares	No	FishBOL	100	564	N/A	11.8	0	equal	NT	decreasing		Lima	Wholesale	Species
70			Lenguado	Paralichthys adspersus, P. woolmani, Cyclopsetta querna, Etropus peruvianus, Hippogloissina bollmani, Symphurus atramentatus, Fam. Cynoglossidae, Trinectes fimbriatus (Fam. Achiridae)	N/A	33.6	above	Mugil cephalus	Yes	FishBOL	99.64	570	Best	4.8	-28.8	lower	LC	stable		Lima	Restaurant	Species
71			Pez espada	Xiphias gladius	Avoid	15.1	above	Xiphias gladius	No	FishBOL	100	546	Avoid	15.1	0	equal	LC	decreasing		Lima	Restaurant	Species
72			Atun	Thunnus albacares	N/A	11.8	interquartile	Thunnus albacares	No	FishBOL	100	570	N/A	11.8	0	equal	NT	decreasing		Lima	Restaurant	Species
73			Señorita	Halichoeres notospilus, H. dispilus	N/A	none	no price	Mugil cephalus	Yes	FishBOL	99.81	546	Best	4.8	NA	NA	LC	stable		Lima	Restaurant	Species
74			Señorita	Halichoeres notospilus, H. dispilus	N/A	none	no price	Mugil cephalus	Yes	FishBOL	100	548	Best	4.8	NA	NA	LC	stable		Lima	Restaurant	Species
75			Lisa	Mugil cephalus	Best	4.8	interquartile	Mugil cephalus	No	FishBOL	99.82	574	Best	4.8	0	equal	LC	stable		Lima	Restaurant	Species
76			Perico	Coryphaena hippurus, C. equiselis	N/A	12.3	interquartile	Mugil cephalus	Yes	FishBOL	100	591	Best	4.8	-7.5	lower	LC	stable		Lima	Restaurant	Species
77			Corvina	Cilus gilberti, Cynoscion squamipinnis, C. stolzmani, C. phoxocephalus	Avoid	29.4	above	Cilus gilberti	No	FishBOL	100	591	Avoid	29.4	0	equal	DD	unknown		Lima	Supermarket	Species
78			Congrio	Brotula clarkae, Genypterus maculatus & chilensis	Best	none	no price	Brotula clarkae	No	FishBOL	99.65	571	Best	nn	NA	NA	DD	unknown		Lima	Supermarket	Species
79			Tollo de leche	several	N/A	9.1	interquartile	Mustelus mento	No	FishBOL	99.83	590	Best	9.1	0	equal	NT	decreasing		Lima	Supermarket	Species
80			Cojinova	Seriolella violacea, Schedophilus haedrichi, S. sp., Lutjanus sp.	Best	19.3	above	Seriolella violacea	No	FishBOL	99.61	257	Best	19.3	0	equal	LC	unknown		Lima	Supermarket	Species
81			Lenguado	Paralichthys adspersus, P. woolmani, Cyclopsetta querna, Etropus peruvianus, Hippogloissina bollmani, Symphurus atramentatus, Fam. Cynoglossidae, Trinectes fimbriatus (Fam. Achiridae)	N/A	33.6	above	Paralichthys adspersus	No	FishBOL	99.45	560	N/A	33.6	0	equal	LC	unknown		Lima	Supermarket	Species
82			Cherela	Cynoscion phoxocephalus	N/A	42.5	above	Cynoscion albus	Yes	FishBOL	100	501	N/A	8.9	-33.6	lower	DD	unknown		Lima	Supermarket	Species
83			Señorita	Halichoeres notospilus, H. dispilus	N/A	none	no price	Paranthias colonus	Yes	FishBOL	100	588	N/A	4	NA	N/A	LC	stable		Lima	Supermarket	Species
84			Pez espada	Xiphias gladius	Avoid	15.1	above	Xiphias gladius	No	FishBOL	100	572	Avoid	15.1	0	equal	LC	decreasing		Lima	Supermarket	Species
85	2251.97	479.143	Pez espada	Xiphias gladius	Avoid	15.1	above	Xiphias gladius	No	FishBOL	100	591	Avoid	15.1	0	equal	LC	decreasing		Lima	Retail	Species
86			Corvina	Cilus gilberti, Cynoscion squamipinnis, C. stolzmani, C. phoxocephalus	Avoid	29.4	above	Cynoscion praedatorius	Yes	FishBOL	100	522	N/A	8.9	-20.5	lower	DD	unknown		Lima	Retail	Species
87	20.791	4.42362	Cojinova	Seriolella violacea, Schedophilus haedrichi, S. sp., Lutjanus sp.	Best	19.3	above	Mugil cephalus	Yes	FishBOL	99.82	574	Best	4.8	-14.5	lower	LC	stable		Lima	Restaurant	Species
88	22.0791	4.69767	Cojinova	Seriolella violacea, Schedophilus haedrichi, S. sp., Lutjanus sp.	Best	19.3	above	Mugil cephalus	Yes	FishBOL	100	546	Best	4.8	-14.5	lower	LC	stable		Lima	Restaurant	Species
89			Cojinova	Seriolella violacea, Schedophilus haedrichi, S. sp., Lutjanus sp.	Best	19.3	above	Mugil cephalus	Yes	FishBOL	100	568	Best	4.8	-14.5	lower	LC	stable		Lima	Restaurant	Species
90			Dorado	Coryphaena hippurus, C. equiselis	N/A	12.3	interquartile	Oreochromis niloticus	Yes	FishBOL	100	556	N/A	nn	NA	N/A	LC	stable		Lima	Restaurant	Species
91			Dorado	Coryphaena hippurus, C. equiselis	N/A	12.3	interquartile	Oreochromis niloticus	Yes	FishBOL	100	566	N/A	nn	NA	N/A	LC	stable		Lima	Restaurant	Species
92			Dorado	Coryphaena hippurus, C. equiselis	N/A	12.3	interquartile	Lates uwisara	Yes	FishBOL	100	573	N/A	nn	NA	N/A	Not evaluated			Lima	Restaurant	Species
93	484.308	103.044	Tollo de leche	several	N/A	9.1	interquartile	Mustelus sp.	No	FishBOL	98.59	571	N/A	9.1	0	equal	N/A	N/A		Lima	Supermarket	Genus
94	2086.52	443.941	Atun	Thunnus albacares	N/A	11.8	interquartile	Thunnus albacares	No	FishBOL	100	544	N/A	11.8	0	equal	NT	decreasing		Lima	Supermarket	Species
95			Lenguado	Paralichthys adspersus, P. woolmani, Cyclopsetta querna, Etropus peruvianus, Hippogloissina bollmani, Symphurus atramentatus, Fam. Cynoglossidae, Trinectes fimbriatus (Fam. Achiridae)	N/A	33.6	above	Clupeiformes: Engraulis japonicus	Yes	BLAST	87	474	Best	1	-32.6	lower	N/A	N/A		Lima	Supermarket	Order
96	1502.25	319.627	Pez espada	Xiphias gladius	Avoid	15.1	above	Xiphias gladius	No	FishBOL	100	542	Avoid	15.1	0	equal	LC	decreasing		Lima	Supermarket	Species
97	2181.58	464.166	Congrio	Brotula clarkae, Genypterus maculatus & chilensis	Best	none	no price	Brotula clarkae	No	FishBOL	99.64	569	Best	nn	NA	NA	DD	unknown		Lima	Supermarket	Species
98	159.631	33.964	Bonito	Sarda chiliensis	Best	5.7	interquartile	Sarda chiliensis	No	FishBOL	100	586	Best	5.7	0	equal	LC	decreasing		Lima	Supermarket	Species
99	381.728	81.2186	Doncella	Halichoeres notospilus, Hemanthias peruanus, Pronotogrammus multifasciatus	N/A	10.2	interquartile	Hemanthias signifer	Yes	FishBOL	100	511	N/A	10.2	0	equal	LC	unknown		Lima	Supermarket	Species
100			Bonito	Sarda chiliensis	Best	5.7	interquartile	Sarda chiliensis	No	FishBOL	100	570	Best	5.7	0	equal	LC	decreasing		Lima	Restaurant	Species
101			Cojinova	Seriolella violacea, Schedophilus haedrichi, Lutjanus sp.	Best	19.3	above	Cilus gilberti	Yes	FishBOL	99.45	548	Avoid	29.4	10.1	higher	DD	unknown		Lima	Restaurant	Species
102			Cojinova	Seriolella violacea, Schedophilus haedrichi, Lutjanus sp.	Best	19.3	above	Cilus gilberti	Yes	FishBOL	99.66	594	Avoid	29.4	10.1	higher	DD	unknown		Lima	Restaurant	Species
103			Merluza	Merluccius gayi	Avoid	2.6	below	Merluccius gayi	No	FishBOL	100	544	Avoid	2.6	0	equal	DD	unknown		Lima	Wholesale	Species
104			Merluza	Merluccius gayi	Avoid	2.6	below	Merluccius gayi	No	FishBOL	100	607	Avoid	2.6	0	equal	DD	unknown		Lima	Wholesale	Species
105			Merluza	Merluccius gayi	Avoid	2.6	below	Merluccius gayi	No	FishBOL	100	601	Avoid	2.6	0	equal	DD	unknown		Lima	Wholesale	Species
106			Pejerrey	Odontesthes regia	Best	5	interquartile	Odontesthes gracilis	No	FishBOL	99.43	531	Best	5	0	equal	Not evaluated			Lima	Wholesale	Species
107			Lenguado	Paralichthys adspersus, P. woolmani, Cyclopsetta querna, Etropus peruvianus, Hippogloissina bollmani, Symphurus atramentatus, Fam. Cynoglossidae, Trinectes fimbriatus (Fam. Achiridae)	N/A	33.6	above	Merluccius gayi	Yes	FishBOL	100	581	Avoid	2.6	-31	lower	DD	unknown		Lima	Wholesale	Species
108			Cabrilla voladora	Prionotus stephanophrys, Paralabrax humeralis, Diplecreum conceptione	N/A	13.6	above	Prionotus stephanophrys	No	FishBOL	100	582	Best	3.6	-10	lower	LC	unknown		Lima	Wholesale	Species
109			Jurel	Trachurus murphyi	Best	5.5	interquartile	Trachurus picturatus	No	FishBOL	100	581	Best	5.5	0	equal	LC	stable		Lima	Wholesale	Species
110			Bonito	Sarda chiliensis	Best	5.7	interquartile	Sarda chiliensis	No	FishBOL	100	546	Best	5.7	0	equal	LC	decreasing		Lima	Wholesale	Species
111			Jurel	Trachurus murphyi	Best	5.5	interquartile	Trachurus murphyi	No	FishBOL	100	414	Best	5.5	0	equal	DD	unknown		Lima	Wholesale	Species
112	1545.4	328.81	Tollo de leche	several	N/A	9.1	interquartile	Prionace glauca	Yes	FishBOL	100	559	Best	5.7	-3.4	lower	NT	unknown		Lima	Wholesale	Species
113	835.793	177.828	Mero murique	Hyporthodus acanthistius, H. nigritus, H. niphobles, Mycteroperca xenarcha	Avoid	32	above	Sebastes oculatus	Yes	FishBOL	99.82	579	N/A	nn	NA	NA	Not evaluated			Lima	Wholesale	Species
114	50.4436	10.7327	Negrito	Graus nigra, Medialuna ancietae	N/A	none	no price	Mugil cephalus	Yes	FishBOL	100	536	Best	4.8	NA	NA	LC	stable		Lima	Wholesale	Species
115	1827.68	388.867	Tollo de leche	several	N/A	9.1	interquartile	Prionace glauca	Yes	FishBOL	100	580	Best	5.7	-3.4	lower	NT	unknown		Lima	Wholesale	Species
116			Cabrilla	Prionotus stephanophrys, Paralabrax humeralis, Diplecreum conceptione	N/A	13.6	above	Prionotus stephanophrys	No	FishBOL	100	437	Best	3.6	-10	lower	LC	unknown		Lima	Wholesale	Species
117	2003.03	426.177	Tollo diamante	Isurus oxyrinchus	Best	15.1	above	Isurus oxyrinchus	No	FishBOL	100	605	Best	15.1	0	equal	EN	decreasing		Lima	Wholesale	Species
118	1067.62	227.154	Tollo de leche	several	N/A	9.1	interquartile	Prionace glauca	Yes	BLAST	99	569	Best	5.7	-3.4	lower	NT	unknown		Lima	Wholesale	Species
119	1609.52	342.451	Tollo bebe	several	N/A	9.1	interquartile	Prionace glauca	Yes	FishBOL	100	494	Best	5.7	-3.4	lower	NT	unknown		Lima	Wholesale	Species
120	1428.08	303.847	Tollo cachito	Sphyrna spp.	Avoid	10	interquartile	Prionace glauca	Yes	FishBOL	100	515	Best	5.7	-4.3	lower	NT	unknown		Lima	Wholesale	Species
121	81.6343	17.369	Jerguilla	Aplodactylus punctatus	N/A	none	no price	Aplodactylus punctatus	No	FishBOL	99.82	565	N/A	nn	NA	N/A	Not evaluated			Lima	Wholesale	Species
122			Corvinilla	Cilus gilberti, Cynoscion squamipinnis, C. stolzmani, C. phoxocephalus	Avoid	29.4	above	Merluccius gayi	Yes	FishBOL	100	580	Avoid	2.6	-26.8	lower	DD	unknown		Lima	Wholesale	Species
123			Cabrilla	Prionotus stephanophrys, Paralabrax humeralis, Diplecreum conceptione	N/A	13.6	above	Prionotus stephanophrys	No	FishBOL	100	565	Best	3.6	-10	lower	LC	unknown		Lima	Wholesale	Species
124			Pez espada	Xiphias gladius	Avoid	15.1	above	Xiphias gladius	No	FishBOL	100	481	Avoid	15.1	0	equal	LC	decreasing		Lima	Wholesale	Species
125	2574.84	547.839	Tollo de leche	several	N/A	9.1	interquartile	Cynoscion xanthulus	Yes	FishBOL	99.48	586	N/A	8.9	-0.2	lower	DD	unknown		Lima	Wholesale	Species
126	171.657	36.5227	Corvina	Cilus gilberti, Cynoscion squamipinnis, C. stolzmani, C. phoxocephalus	Avoid	29.4	above	Merluccius gayi	Yes	FishBOL	100	541	Avoid	2.6	-26.8	lower	DD	unknown		Lima	Wholesale	Species
127	2672.09	568.529	Tollo diamante	Isurus oxyrinchus	Best	15.1	above	Isurus oxyrinchus	No	FishBOL	100	562	Best	15.1	0	equal	EN	decreasing		Lima	Wholesale	Species
128	1788.38	380.505	Tollo de leche	several	N/A	9.1	interquartile	Prionace glauca	Yes	FishBOL	99.8	519	Best	5.7	-3.4	lower	NT	unknown		Lima	Wholesale	Species
129	100.587	21.4014	Tollo diamante	Isurus oxyrinchus	Best	15.1	above	Prionace glauca	Yes	FishBOL	100	562	Best	5.7	-9.4	lower	NT	unknown		Lima	Wholesale	Species
130			Lisa	Mugil cephalus	Best	4.8	interquartile	Mugil cephalus	No	FishBOL	100	528	Best	4.8	0	equal	LC	stable		Lima	Wholesale	Species
132			Tiburon azul	Prionace glauca	Best	5.7	interquartile	Prionace glauca	No	FishBOL	99.83	591	Best	5.7	0	equal	NT	unknown		Lima	Wholesale	Species
133			Tollo diamante	Isurus oxyrinchus	Best	15.1	above	Isurus oxyrinchus	No	FishBOL	100	580	Best	15.1	0	equal	EN	decreasing		Lima	Wholesale	Species
134			Tollo azul	Prionace glauca	Best	5.7	interquartile	Prionace glauca	No	BLAST	100	517	Best	5.7	0	equal	NT	unknown		Lima	Wholesale	Species
135			Carajito	Serranus huascarii, Serranus psittacinus	N/A	5.3	interquartile	Perciformes: Diplectrum pacificum	No	BLAST	90	283	N/A	5.3	0	equal	N/A	N/A		Lima	Wholesale	Order
136			Bonito	Sarda chiliensis	Best	5.7	interquartile	Sarda chiliensis	No	FishBOL	99.83	582	Best	5.7	0	equal	LC	decreasing		Lima	Restaurant	Species
137			Bonito	Sarda chiliensis	Best	5.7	interquartile	Sarda chiliensis	No	FishBOL	100	574	Best	5.7	0	equal	LC	decreasing		Lima	Restaurant	Species
138	2491.74	530.157	Tollo azul	Prionace glauca	Best	5.7	interquartile	Prionace glauca	No	FishBOL	100	591	Best	5.7	0	equal	NT	unknown		Lima	Wholesale	Species
139			Cabrilla	Paralabrax humeralis, Prionotus stephanophrys, Diplecreum conceptione	N/A	13.6	above	Palabrax humeralis	No	FishBOL	100	536	N/A	13.6	0	equal	Not evaluated			Lima	Wholesale	Species
140	2720.29	578.785	Pez espada	Xiphias gladius	Avoid	15.1	above	Xiphias gladius	No	FishBOL	100	542	Avoid	15.1	0	equal	LC	decreasing		Lima	Wholesale	Species
141	2192.72	466.536	Tollo blanco	several	Best	5.5	interquartile	Prionace glauca	Yes	FishBOL	100	602	Best	5.7	0.2	higher	NT	unknown		Lima	Wholesale	Species
142			Bonito	Sarda chiliensis	Best	5.7	interquartile	Sarda chiliensis	No	FishBOL	100	541	Best	5.7	0	equal	LC	decreasing		Lima	Wholesale	Species
143			Bonito	Sarda chiliensis	Best	5.7	interquartile	Sarda chiliensis	No	FishBOL	100	545	Best	5.7	0	equal	LC	decreasing		Lima	Wholesale	Species
144			Sierra	Scomberomorus sierra	Best	8.7	interquartile	Scomberomorus sierra	No	FishBOL	99.82	570	Best	8.7	0	equal	LC	stable		Lima	Wholesale	Species
145	32.3766	6.88863	Lisa	Mugil cephalus	Best	4.8	interquartile	Mugil cephalus	No	FishBOL	99.65	573	Best	4.8	0	equal	LC	stable		Lima	Wholesale	Species
146			Cabrilla	Prionotus stephanophrys, Paralabrax humeralis, Diplecreum conceptione	N/A	13.6	above	Prionotus stephanophrys	No	FishBOL	99.63	546	Best	3.6	-10	lower	LC	unknown		Lima	Wholesale	Species
147			Merluza	Merluccius gayi	Avoid	2.6	below	Merluccius gayi	No	FishBOL	100	562	Avoid	2.6	0	equal	DD	unknown		Lima	Wholesale	Species
149			Pota	Dosidicus gigas	N/A	4.2	below	Dosidicus gigas	No	FishBOL	99.78	460	N/A	4.2	0	equal	DD	unknown		Lima	Wholesale	Species
150			Pez luna	Mola mola	N/A	none	no price	Lampris guttatus	Yes	FishBOL	100	573	N/A	nn	NA	N/A	LC	unknown		Lima	Wholesale	Species
151	9375.7	1994.83	Pez luna	Mola mola	N/A	none	no price	Lampris guttatus	Yes	FishBOL	100	596	N/A	nn	NA	N/A	LC	unknown		Lima	Wholesale	Species
152	1440.54	306.499	Pez luna	Mola mola	N/A	none	no price	Lampris guttatus	Yes	FishBOL	100	582	N/A	nn	NA	N/A	LC	unknown		Lima	Wholesale	Species
153			Pota	Dosidicus gigas	N/A	4.2	below	Dosidicus gigas	No	FishBOL	99.67	308	N/A	4.2	0	equal	DD	unknown		Lima	Supermarket	Species
154	716.904	152.533	Tollo diamante	Isurus oxyrinchus	Best	15.1	above	Isurus oxyrinchus	No	FishBOL	100	570	Best	15.1	0	equal	EN	decreasing		Lima	Supermarket	Species
156	897.425	190.942	Cachema	Cynoscion analis, C. phoxocephalus, C. squamipinnis, C. stolzmani	Best	9.9	interquartile	Cynoscion praedatorius	Yes	FishBOL	99.83	575	N/A	8.9	-1	lower	DD	unknown		Lima	Supermarket	Species
157	910.396	193.701	Tollo diamante	Isurus oxyrinchus	Best	15.1	above	Isurus oxyrinchus	No	FishBOL	100	556	Best	15.1	0	equal	EN	decreasing		Lima	Supermarket	Species
158	144.078	30.655	Cojinova	Seriolella violacea, Schedophilus haedrichi, S. sp., Lutjanus sp.	Best	19.3	above	Seriolella violacea	No	FishBOL	100	577	Best	19.3	0	equal	LC	unknown		Lima	Supermarket	Species
159	915.141	194.711	Lenguado	Paralichthys adspersus, P. woolmani, Cyclopsetta querna, Etropus peruvianus, Hippogloissina bollmani, Symphurus atramentatus, Fam. Cynoglossidae, Trinectes fimbriatus (Fam. Achiridae)	N/A	33.6	above	Paralichthys woolmani	No	FishBOL	100	558	N/A	33.6	0	equal	DD	decreasing		Lima	Supermarket	Species
160	108.955	23.1819	Cojinova	Seriolella violacea, Schedophilus haedrichi, S. sp., Lutjanus sp.	Best	19.3	above	Seriolella violacea	No	FishBOL	99.83	581	Best	19.3	0	equal	LC	unknown		Lima	Supermarket	Species
161	754.286	160.486	Congrio	Brotula clarkae, Genypterus maculatus & chilensis	Best	none	no price	Brotula clarkae	No	FishBOL	99.49	592	Best	nn	NA	NA	DD	unknown		Lima	Supermarket	Species
162	1185.05	252.137	Atun	Thunnus albacares	N/A	11.8	interquartile	Thunnus albacares	No	FishBOL	100	571	N/A	11.8	0	equal	NT	decreasing		Lima	Supermarket	Species
163	1623.41	345.407	Robalo	Centropomus nigrescens	N/A	29.9	above	Perciformes: Centropomus sp.	No	BLAST	90	567	N/A	29.9	0	equal	N/A	N/A		Lima	Supermarket	Order
164	280.967	59.7802	Corvina	Cilus gilberti, Cynoscion squamipinnis, C. stolzmani, C. phoxocephalus	Avoid	29.4	above	Cilus gilberti	No	FishBOL	100	598	Avoid	29.4	0	equal	DD	unknown		Lima	Supermarket	Species
165	455.859	96.9913	Tollo	several	N/A	9.1	interquartile	Mustelus sp.	No	FishBOL	98.44	459	N/A	9.1	0	equal	N/A	N/A		Lima	Supermarket	Genus
166	279.048	59.372	Corvina	Cilus gilberti, Cynoscion squamipinnis, C. stolzmani, C. phoxocephalus	Avoid	29.4	above	Cilus gilberti	No	FishBOL	99.65	572	Avoid	29.4	0	equal	DD	unknown		Lima	Supermarket	Species
167	342.32	72.8341	Tollo de leche	several	N/A	9.1	interquartile	Mustelus sp.	No	FishBOL	97.95	589	N/A	9.1	0	equal	N/A	N/A		Lima	Supermarket	Genus
168			Señorita	Halichoeres notospilus, H. dispilus	N/A	none	no price	Paranthias colonus	Yes	FishBOL	100	586	N/A	4	NA	N/A	LC	stable		Lima	Supermarket	Species
169			Doncella	Halichoeres notospilus, Hemanthias peruanus, Pronotogrammus multifasciatus	N/A	10.2	interquartile	Hemanthias signifer	Yes	FishBOL	100	567	N/A	10.2	0	equal	LC	unknown		Lima	Supermarket	Species
170			Cojinova	Schedophilus haedrichi, Seriolella violacea, Lutjanus sp.	Best	19.3	above	Schedophilus haedrichi	No	FishBOL	100	575	Best	19.3	0	equal	LC	unknown		Lima	Supermarket	Species
171			Lenguado	Paralichthys adspersus, P. woolmani, Cyclopsetta querna, Etropus peruvianus, Hippogloissina bollmani, Symphurus atramentatus, Fam. Cynoglossidae, Trinectes fimbriatus (Fam. Achiridae)	N/A	33.6	above	Paralichthys woolmani	No	FishBOL	100	540	N/A	33.6	0	equal	DD	decreasing		Lima	Supermarket	Species
172			Congrio	Brotula clarkae, Genypterus maculatus & chilensis	Best	none	no price	Brotula clarkae	No	FishBOL	99.06	534	Best	nn	NA	NA	DD	unknown		Lima	Supermarket	Species
173			Atun	Thunnus albacares	N/A	11.8	interquartile	Thunnus albacares	No	FishBOL	100	574	N/A	11.8	0	equal	NT	decreasing		Lima	Supermarket	Species
174	1882.11	400.449	Lenguado	Paralichthys adspersus, P. woolmani, Cyclopsetta querna, Etropus peruvianus, Hippogloissina bollmani, Symphurus atramentatus, Fam. Cynoglossidae, Trinectes fimbriatus (Fam. Achiridae)	N/A	33.6	above	Paralichthys woolmani	No	FishBOL	99.8	564	N/A	33.6	0	equal	DD	decreasing		Lima	Supermarket	Species
175	459.618	97.791	Viuda	Lobotes pacificus	N/A	none	no price	Lobotes pacificus	No	FishBOL	99.65	582	N/A	nn	NA	N/A	LC	unknown		Lima	Supermarket	Species
176			Señorita	Halichoeres notospilus, H. dispilus	N/A	none	no price	Paranthias colonus	Yes	FishBOL	99.83	584	N/A	4	NA	N/A	LC	stable		Lima	Supermarket	Species
177			Congrio	Brotula clarkae, Genypterus maculatus & chilensis	Best	none	no price	Brotula clarkae	No	FishBOL	99.83	584	Best	nn	NA	NA	DD	unknown		Lima	Supermarket	Species
178			Mero de peña	Hyporthodus acanthistius, H. nigritus, H. niphobles, Mycteroperca xenarcha	N/A	32	above	Pronotogrammus multifasciatus	Yes	FishBOL	98.56	489	N/A	10.2	-21.8	lower	LC	unknown		Tumbes	Retail	Species
179			Tollo de leche	several	N/A	9.1	interquartile	Mustelus lunulatus	No	FishBOL	99.83	601	N/A	9.1	0	equal	LC	unknown		Tumbes	Retail	Species
180			Tollo zorro	Alopias spp.	N/A	7.8	interquartile	Alopias pelagicus	No	FishBOL	100	596	N/A	7.8	0	equal	VU	decreasing		Tumbes	Retail	Species
181			Pez aguja	Strongylura exilis, Strongylura scapularis	N/A	6.2	interquartile	Istiompax indica	Yes	FishBOL	99.82	556	N/A	15	8.8	higher	DD	unknown	Protected	Tumbes	Retail	Species
182			Raya	Aetobatus narinari, Dasyatis brevis, D. violacea, Gymnura marmorata, Myliobatis peruvianus, M. chilensis, Psammobatis, Raja, Rhinoptera, Urolophus, Urotrygon	N/A	4.6	interquartile	Gymnura: G. marmorata	No	FishBOL	97.41	584	N/A	4.6	0	equal	N/A	N/A		Tumbes	Retail	Genus
183			Angelote	Squatina california, S. armata	N/A	2.5	below	Squatina californica	No	FishBOL	100	581	N/A	2.5	0	equal	NT	decreasing		Tumbes	Retail	Species
184			Pez aguja	Strongylura exilis, Strongylura scapularis	N/A	6.2	interquartile	Istiompax indica	Yes	FishBOL	99.82	561	N/A	15	8.8	higher	DD	unknown	Protected	Tumbes	Retail	Species
185			Tollo	several	N/A	9.1	interquartile	Prionace glauca	Yes	FishBOL	100	539	Best	5.7	-3.4	lower	NT	unknown		Tumbes	Retail	Species
186			Raya	Aetobatus narinari, Dasyatis brevis, D. violacea, Gymnura marmorata, Myliobatis peruvianus, M. chilensis, Psammobatis, Raja, Rhinoptera, Urolophus, Urotrygon	N/A	4.6	interquartile	Neotrygon kuhlii	No	FishBOL	99.49	598	N/A	4.6	0	equal	DD	unknown		Tumbes	Retail	Species
187			Aguja	Strongylura exilis, Strongylura scapularis	N/A	6.2	interquartile	Istiophorus platypterus	Yes	FishBOL	100	593	N/A	9.4	3.2	higher	LC	unknown	Protected	Tumbes	Retail	Species
188			Tollo de leche	several	N/A	9.1	interquartile	Mustelus lunulatus	No	FishBOL	100	574	N/A	9.1	0	equal	LC	unknown		Tumbes	Retail	Species
189			Pez aguja	Strongylura exilis, Strongylura scapularis	N/A	6.2	interquartile	Istiophorus platypterus	Yes	FishBOL	100	567	N/A	9.4	3.2	higher	LC	unknown	Protected	Tumbes	Retail	Species
190			Tollo de leche	several	N/A	9.1	interquartile	Sphyrna zygaena	Yes	FishBOL	100	562	Avoid	10	0.9	higher	VU	decreasing	Closed season & catch quota	Tumbes	Retail	Species
191			Tollo azul	Prionace glauca	Best	5.7	interquartile	Prionace glauca	No	FishBOL	99.55	472	Best	5.7	0	equal	NT	unknown		Tumbes	Retail	Species
192			Atun	Thunnus albacares	N/A	11.8	interquartile	Thunnus albacares	No	FishBOL	100	548	N/A	11.8	0	equal	NT	decreasing		Tumbes	Retail	Species
193			Cabinza	Paranthias colonus	Best	4	below	Paranthias colonus	No	FishBOL	100	165	N/A	4	0	equal	LC	stable		Tumbes	Landing	Species
194			Merlin	Makaira indica, M. mazara	N/A	15	above	Kajikia audax	No	FishBOL	99.83	598	Avoid	15	0	equal	NT	decreasing	Protected	Tumbes	Landing	Species
195			Atun	Thunnus albacares	N/A	11.8	interquartile	Thunnus albacares	No	FishBOL	100	522	N/A	11.8	0	equal	NT	decreasing		Tumbes	Landing	Species
196			Atun	Thunnus albacares	N/A	11.8	interquartile	Thunnus albacares	No	FishBOL	100	541	N/A	11.8	0	equal	NT	decreasing		Tumbes	Landing	Species
197			Atun	Thunnus albacares	N/A	11.8	interquartile	Thunnus albacares	No	FishBOL	100	583	N/A	11.8	0	equal	NT	decreasing		Tumbes	Landing	Species
198			Barrilete	Katsuwonus pelamis	Best	2.1	below	Katsuwonus pelamis	No	FishBOL	100	543	Best	2.1	0	equal	LC	stable		Tumbes	Landing	Species
199			Atun	Thunnus albacares	N/A	11.8	interquartile	Thunnus albacares	No	FishBOL	100	574	N/A	11.8	0	equal	NT	decreasing		Tumbes	Landing	Species
200	887.541	188.838	Tollo azul	Prionace glauca	Best	5.7	interquartile	Prionace glauca	No	FishBOL	100	589	Best	5.7	0	equal	NT	unknown		Lima	Retail	Species
201	890.547	189.478	Pez luna	Mola mola	N/A	none	no price	Lampris guttatus	Yes	FishBOL	100	532	N/A	nn	NA	N/A	LC	unknown		Lima	Retail	Species
202			Tollo diamante	Isurus oxyrinchus	Best	15.1	above	Xiphias gladius	Yes	FishBOL	100	80	Avoid	15.1	0	equal	LC	decreasing		Lima	Retail	Species
203	534.13	113.645	Pez espada	Xiphias gladius	Avoid	15.1	above	Isurus oxyrinchus	Yes	FishBOL	100	566	Best	15.1	0	equal	EN	decreasing		Lima	Retail	Species
204	745.514	158.62	Diamante albacora	Xiphias gladius	Best	15.1	above	Xiphias gladius	No	FishBOL	100	568	Avoid	15.1	0	equal	LC	decreasing		Lima	Retail	Species
205	2550.72	542.707	Pez luna	Mola mola	N/A	none	no price	Lampris guttatus	Yes	FishBOL	100	548	N/A	nn	NA	N/A	LC	unknown		Lima	Retail	Species
206	1047.46	222.865	Tollo de leche	several	N/A	9.1	interquartile	Prionace glauca	Yes	FishBOL	100	577	Best	5.7	-3.4	lower	NT	unknown		Lima	Retail	Species
207	10296.5	2190.73	Diamante albacora	Isurus oxyrinchus	Best	15.1	above	Isurus oxyrinchus	No	FishBOL	100	561	Best	15.1	0	equal	EN	decreasing		Lima	Retail	Species
208	718.821	152.941	Tollo de leche	several	N/A	9.1	interquartile	Prionace glauca	Yes	FishBOL	100	574	Best	5.7	-3.4	lower	NT	unknown		Lima	Retail	Species
209	926.075	197.037	Pez espada	Xiphias gladius	Avoid	15.1	above	Xiphias gladius	No	FishBOL	100	568	Avoid	15.1	0	equal	LC	decreasing		Lima	Retail	Species
210	1061.27	225.802	Pez luna	Mola mola	N/A	none	no price	Lampris guttatus	Yes	FishBOL	100	499	N/A	nn	NA	N/A	LC	unknown		Lima	Retail	Species
211	2550.72	542.707	Merlin	Makaira indica, M. mazara	N/A	15	above	Acanthocybium solandri	Yes	FishBOL	99.83	574	N/A	nn	NA	N/A	LC	stable		Lima	Retail	Species
212	186.632	39.7089	Pota	Dosidicus gigas	N/A	4.2	below	Dosidicus gigas	No	FishBOL	100	544	N/A	4.2	0	equal	DD	unknown		Lima	Retail	Species
213	172.526	36.7076	Cabrilla voladora	Prionotus stephanophrys, Paralabrax humeralis, Diplecreum conceptione	N/A	13.6	above	Prionotus stephanophrys	No	FishBOL	99.64	565	Best	3.6	-10	lower	LC	unknown		Lima	Retail	Species
214	37.5867	7.99717	Lisa	Mugil cephalus	Best	4.8	interquartile	Mugil cephalus	No	FishBOL	99.82	580	Best	4.8	0	equal	LC	stable		Lima	Retail	Species
215	88.5931	18.8496	Pejerrey	Odontesthes regia	Best	5	interquartile	Odontesthes regia	No	FishBOL	99.78	465	Best	5	0	equal	LC	stable		Lima	Retail	Species
216	587.775	125.058	Merluza	Merluccius gayi	Avoid	2.6	below	Merluccius gayi	No	FishBOL	100	577	Avoid	2.6	0	equal	DD	unknown		Lima	Retail	Species
217	230.637	49.0717	Bonito	Sarda chiliensis	Best	5.7	interquartile	Sarda chiliensis	No	FishBOL	100	424	Best	5.7	0	equal	LC	decreasing		Lima	Retail	Species
218	190.856	40.6076	Bonito	Sarda chiliensis	Best	5.7	interquartile	Sarda chiliensis	No	FishBOL	100	596	Best	5.7	0	equal	LC	decreasing		Lima	Retail	Species
219	3435.85	731.033	Chiarella	not in the Catalog	N/A	none	no price	Cynoscion xanthulus	Yes	FishBOL	99.83	601	N/A	8.9	NA	N/A	DD	unknown		Lima	Supermarket	Species
220	240.974	51.271	Bonito	Sarda chiliensis	Best	5.7	interquartile	Sarda chiliensis	No	FishBOL	100	603	Best	5.7	0	equal	LC	decreasing		Lima	Supermarket	Species
221	260.43	55.4107	Cojinova	Seriolella violacea, Schedophilus haedrichi, S. sp., Lutjanus sp.	Best	19.3	above	Seriolella violacea	No	FishBOL	100	589	Best	19.3	0	equal	LC	unknown		Lima	Supermarket	Species
222	866.285	184.316	Atun	Thunnus albacares	N/A	11.8	interquartile	Thunnus albacares	No	FishBOL	100	575	N/A	11.8	0	equal	NT	decreasing		Lima	Supermarket	Species
223	196.327	41.7717	Cachema	Cynoscion analis, C. phoxocephalus, C. squamipinnis, C. stolzmani	Best	9.9	interquartile	Cynoscion praedatorius	Yes	FishBOL	100	591	N/A	8.9	-1	lower	DD	unknown		Lima	Supermarket	Species
224	615.859	131.034	Doncella	Halichoeres notospilus, Hemanthias peruanus, Pronotogrammus multifasciatus	N/A	10.2	interquartile	Hemanthias signifer	Yes	FishBOL	100	563	N/A	10.2	0	equal	LC	unknown		Lima	Supermarket	Species
225	265.686	56.529	Cabrilla	Paralabrax humeralis, Prionotus stephanophrys, Diplecreum conceptione	N/A	13.6	above	Palabrax humeralis	No	FishBOL	100	583	N/A	13.6	0	equal	Not evaluated			Lima	Supermarket	Species
226	575.706	122.491	Chiarella	not in the Catalog	N/A	none	no price	Cynoscion xanthulus	Yes	FishBOL	99.81	539	N/A	8.9	NA	N/A	DD	unknown		Lima	Supermarket	Species
227	895.909	190.619	Chiarella	not in the Catalog	N/A	none	no price	Cynoscion xanthulus	Yes	FishBOL	99.65	600	N/A	8.9	NA	N/A	DD	unknown		Lima	Supermarket	Species
228	328.563	69.907	Tollo de leche	several	N/A	9.1	interquartile	Mustelus sp.	No	FishBOL	98.09	583	N/A	9.1	0	equal	N/A	N/A		Lima	Supermarket	Genus
229	339.132	72.1557	Cabrilla	Paralabrax humeralis, Prionotus stephanophrys, Diplecreum conceptione	N/A	13.6	above	Palabrax humeralis	No	FishBOL	100	569	N/A	13.6	0	equal	Not evaluated			Lima	Supermarket	Species
230	355.622	75.6643	Atun	Thunnus albacares	N/A	11.8	interquartile	Thunnus albacares	No	FishBOL	100	573	N/A	11.8	0	equal	NT	decreasing		Lima	Supermarket	Species
231			Doncella	Halichoeres notospilus, Hemanthias peruanus, Pronotogrammus multifasciatus	N/A	10.2	interquartile	Hemanthias signifer	Yes	FishBOL	100	492	N/A	10.2	0	equal	LC	unknown		Lima	Supermarket	Species
232	313.638	66.7315	Bonito	Sarda chiliensis	Best	5.7	interquartile	Sarda chiliensis	No	FishBOL	100	595	Best	5.7	0	equal	LC	decreasing		Lima	Supermarket	Species
233	1790.14	380.882	Lenguado	Paralichthys adspersus, P. woolmani, Cyclopsetta querna, Etropus peruvianus, Hippogloissina bollmani, Symphurus atramentatus, Fam. Cynoglossidae, Trinectes fimbriatus (Fam. Achiridae)	N/A	33.6	above	Paralichthys woolmani	No	FishBOL	100	414	N/A	33.6	0	equal	DD	decreasing		Lima	Supermarket	Species
234	368.312	78.3643	Chiarella	not in the Catalog	N/A	none	no price	Cynoscion xanthulus	Yes	FishBOL	99.77	446	N/A	8.9	NA	N/A	DD	unknown		Lima	Supermarket	Species
235			Corvina	Cilus gilberti, Cynoscion squamipinnis, C. stolzmani, C. phoxocephalus	Avoid	29.4	above	Cilus gilberti	No	FishBOL	100	550	Avoid	29.4	0	equal	DD	unknown		Lima	Supermarket	Species
236	965.078	205.336	Tollo diamante	Isurus oxyrinchus	Best	15.1	above	Isurus oxyrinchus	No	FishBOL	100	565	Best	15.1	0	equal	EN	decreasing		Lima	Supermarket	Species
237	1034.35	220.075	Atun	Thunnus albacares	N/A	11.8	interquartile	Thunnus albacares	No	FishBOL	100	581	N/A	11.8	0	equal	NT	decreasing		Lima	Supermarket	Species
238			Bonito	Sarda chiliensis	Best	5.7	interquartile	Sarda chiliensis	No	FishBOL	100	571	Best	5.7	0	equal	LC	decreasing		Lima	Supermarket	Species
239	395.203	84.0857	Corvina	Cilus gilberti, Cynoscion squamipinnis, C. stolzmani, C. phoxocephalus	Avoid	29.4	above	Cilus gilberti	No	FishBOL	100	571	Avoid	29.4	0	equal	DD	unknown		Lima	Supermarket	Species
240			Lenguado	Paralichthys adspersus, P. woolmani, Cyclopsetta querna, Etropus peruvianus, Hippogloissina bollmani, Symphurus atramentatus, Fam. Cynoglossidae, Trinectes fimbriatus (Fam. Achiridae)	N/A	33.6	above	Paralichthys woolmani	No	FishBOL	99.8	537	N/A	33.6	0	equal	DD	decreasing		Lima	Supermarket	Species
241	372.164	79.1837	Cojinova	Schedophilus haedrichi, Seriolella violacea, Lutjanus sp.	Best	19.3	above	Schedophilus haedrichi	No	FishBOL	100	551	Best	19.3	0	equal	LC	unknown		Lima	Supermarket	Species
242	697.226	148.346	Atun	Thunnus albacares	N/A	11.8	interquartile	Thunnus albacares	No	FishBOL	99.82	571	N/A	11.8	0	equal	NT	decreasing		Lima	Supermarket	Species
243			Congrio	Brotula clarkae, Genypterus maculatus & chilensis	Best	none	no price	Brotula clarkae	No	FishBOL	100	583	Best	nn	NA	NA	DD	unknown		Lima	Supermarket	Species
244	233.883	49.7624	Pejeblanco	Caulolatilus affinis, others	N/A	10	interquartile	Caulolatilus affinis	No	FishBOL	100	513	N/A	10	0	equal	LC	stable		Lima	Supermarket	Species
245			Señorita	Halichoeres notospilus, H. dispilus	N/A	none	no price	Paranthias colonus	Yes	FishBOL	100	505	N/A	4	NA	N/A	LC	stable		Lima	Supermarket	Species
246			Lenguado	Paralichthys adspersus, P. woolmani, Cyclopsetta querna, Etropus peruvianus, Hippogloissina bollmani, Symphurus atramentatus, Fam. Cynoglossidae, Trinectes fimbriatus (Fam. Achiridae)	N/A	33.6	above	Paralichthys woolmani	No	FishBOL	100	533	N/A	33.6	0	equal	DD	decreasing		Lima	Supermarket	Species
247			Corvina	Cilus gilberti, Cynoscion squamipinnis, C. stolzmani, C. phoxocephalus	Avoid	29.4	above	Cynoscion xanthulus	Yes	FishBOL	99.81	531	N/A	8.9	-20.5	lower	DD	unknown		Lima	Supermarket	Species
248			Tollo diamante	Isurus oxyrinchus	Best	15.1	above	Isurus oxyrinchus	No	FishBOL	100	538	Best	15.1	0	equal	EN	decreasing		Lima	Supermarket	Species
249			Pampanito	Trachinotus paitensis	Best	none	no price	Trachinotus paitensis	No	FishBOL	99.82	564	Best	nn	NA	NA	LC	unknown		Lima	Supermarket	Species
250			Atun	Thunnus albacares	N/A	11.8	interquartile	Thunnus albacares	No	FishBOL	100	571	N/A	11.8	0	equal	NT	decreasing		Lima	Supermarket	Species
251			Cherela	Cynoscion phoxocephalus	N/A	42.5	above	Cynoscion xanthulus	Yes	FishBOL	99.82	567	N/A	8.9	-33.6	lower	DD	unknown		Lima	Restaurant	Species
252			Tollo azul	Prionace glauca	Best	5.7	interquartile	Prionace glauca	No	FishBOL	100	568	Best	5.7	0	equal	NT	unknown		Lima	Wholesale	Species
253	952.383	202.635	Tollo azul	Prionace glauca	Best	5.7	interquartile	Prionace glauca	No	FishBOL	100	572	Best	5.7	0	equal	NT	unknown		Lima	Wholesale	Species
254	1224.32	260.493	Tollo azul	Prionace glauca	Best	5.7	interquartile	Prionace glauca	No	FishBOL	100	574	Best	5.7	0	equal	NT	unknown		Lima	Wholesale	Species
255			Tollo azul	Prionace glauca	Best	5.7	interquartile	Prionace glauca	No	FishBOL	100	573	Best	5.7	0	equal	NT	unknown		Lima	Wholesale	Species
256	1051.61	223.747	Tollo azul	Prionace glauca	Best	5.7	interquartile	Prionace glauca	No	FishBOL	100	572	Best	5.7	0	equal	NT	unknown		Lima	Wholesale	Species
257			Tollo azul	Prionace glauca	Best	5.7	interquartile	Prionace glauca	No	FishBOL	100	573	Best	5.7	0	equal	NT	unknown		Lima	Wholesale	Species
258	4502.1	957.893	Tollo diamante	Isurus oxyrinchus	Best	15.1	above	Prionace glauca	Yes	FishBOL	100	573	Best	5.7	-9.4	lower	NT	unknown		Lima	Wholesale	Species
259	826.242	175.796	Tollo azul	Prionace glauca	Best	5.7	interquartile	Prionace glauca	No	FishBOL	100	570	Best	5.7	0	equal	NT	unknown		Lima	Wholesale	Species
261	155.582	33.1026	Cabrilla voladora	Prionotus stephanophrys, Paralabrax humeralis, Diplecreum conceptione	N/A	13.6	above	Prionotus stephanophrys	No	FishBOL	99.82	572	Best	3.6	-10	lower	LC	unknown		Lima	Wholesale	Species
262			Merluza	Merluccius gayi	Avoid	2.6	below	Merluccius gayi	No	FishBOL	100	614	Avoid	2.6	0	equal	DD	unknown		Lima	Wholesale	Species
265	521.183	110.89	Mero rojo	Hyporthodus acanthistius, H. nigritus, H. niphobles, Mycteroperca xenarcha	Avoid	32	above	Hyporthodus acanthistius	No	FishBOL	100	593	Avoid	32	0	equal	VU	decreasing		Lima	Wholesale	Species
266			Tollo de leche	several	N/A	9.1	interquartile	Prionace glauca	Yes	FishBOL	100	517	Best	5.7	-3.4	lower	NT	unknown		Lima	Wholesale	Species
267	1188.82	252.941	Tollo azul	Prionace glauca	Best	5.7	interquartile	Prionace glauca	No	FishBOL	100	562	Best	5.7	0	equal	NT	unknown		Lima	Wholesale	Species
268	1010.97	215.099	Tollo azul	Prionace glauca	Best	5.7	interquartile	Prionace glauca	No	FishBOL	100	564	Best	5.7	0	equal	NT	unknown		Lima	Wholesale	Species
269	999.872	212.739	Tollo azul	Prionace glauca	Best	5.7	interquartile	Prionace glauca	No	FishBOL	100	568	Best	5.7	0	equal	NT	unknown		Lima	Wholesale	Species
270	1245.56	265.013	Tollo azul	Prionace glauca	Best	5.7	interquartile	Prionace glauca	No	FishBOL	100	583	Best	5.7	0	equal	NT	unknown		Lima	Wholesale	Species
271	119.901	25.5108	Tollo azul	Prionace glauca	Best	5.7	interquartile	Prionace glauca	No	FishBOL	100	564	Best	5.7	0	equal	NT	unknown		Lima	Wholesale	Species
272			Machete	Ethmidium maculatum	Best	3.1	below	Ethmidium maculatum	No	FishBOL	99.77	446	Best	3.1	0	equal	DD	unknown		Lima	Wholesale	Species
273	771.369	164.121	Tollo azul	Prionace glauca	Best	5.7	interquartile	Prionace glauca	No	FishBOL	100	578	Best	5.7	0	equal	NT	unknown		Lima	Wholesale	Species
274			Tollo azul	Prionace glauca	Best	5.7	interquartile	Prionace glauca	No	FishBOL	100	576	Best	5.7	0	equal	NT	unknown		Lima	Wholesale	Species
275	1104.59	235.019	Tollo azul	Prionace glauca	Best	5.7	interquartile	Prionace glauca	No	FishBOL	100	547	Best	5.7	0	equal	NT	unknown		Lima	Wholesale	Species
276			Castañuela o chavelo	Chromis alta, C. atrilobata, C. crusma, C. intercrusma, Fam. Pomacentridae	N/A	none	no price	Pomacentricidae: Chromis multilineata	No	BLAST	91	596	N/A	nn	NA	N/A	N/A	N/A		Lima	Wholesale	Family
277	252.577	53.7397	Perico	Coryphaena hippurus, C. equiselis	N/A	12.3	interquartile	Coryphaena hippurus	No	FishBOL	100	575	N/A	12.3	0	equal	LC	stable	Closed season, ongoing	Lima	Wholesale	Species
278	825.387	175.614	Tollo diamante	Isurus oxyrinchus	Best	15.1	above	Isurus oxyrinchus	No	FishBOL	100	308	Best	15.1	0	equal	EN	decreasing		Lima	Wholesale	Species
279	1337.41	284.554	Tollo de leche	several	N/A	9.1	interquartile	Prionace glauca	Yes	FishBOL	100	583	Best	5.7	-3.4	lower	NT	unknown		Lima	Wholesale	Species
280			Jurel	Trachurus murphyi	Best	5.5	interquartile	Trachurus murphyi	No	FishBOL	100	589	Best	5.5	0	equal	DD	unknown		Lima	Wholesale	Species
281	326.398	69.4465	Tollo de leche	several	N/A	9.1	interquartile	Mustelus sp.	No	FishBOL	98.4	512	N/A	9.1	0	equal	N/A	N/A		Lima	Wholesale	Genus
282			Tollo azul	Prionace glauca	Best	5.7	interquartile	Prionace glauca	No	FishBOL	100	568	Best	5.7	0	equal	NT	unknown		Lima	Wholesale	Species
283	1402.2	298.34	Tollo azul	Prionace glauca	Best	5.7	interquartile	Prionace glauca	No	FishBOL	100	598	Best	5.7	0	equal	NT	unknown		Lima	Wholesale	Species
284	1804.03	383.836	Tollo de leche	several	N/A	9.1	interquartile	Prionace glauca	Yes	FishBOL	100	555	Best	5.7	-3.4	lower	NT	unknown		Lima	Wholesale	Species
285	154.402	32.8514	Lisa	Mugil cephalus	Best	4.8	interquartile	Mugil cephalus	No	FishBOL	99.65	583	Best	4.8	0	equal	LC	stable		Lima	Wholesale	Species
286	23.5016	5.00033	Lisa	Mugil cephalus	Best	4.8	interquartile	Mugil cephalus	No	FishBOL	100	585	Best	4.8	0	equal	LC	stable		Lima	Wholesale	Species
287	1287.47	273.929	Tollo de leche	several	N/A	9.1	interquartile	Prionace glauca	Yes	FishBOL	100	598	Best	5.7	-3.4	lower	NT	unknown		Lima	Wholesale	Species
288	441.391	93.913	Tollo de leche	several	N/A	9.1	interquartile	Prionace glauca	Yes	FishBOL	100	571	Best	5.7	-3.4	lower	NT	unknown		Lima	Wholesale	Species
289	106.04	22.5616	Bonito	Sarda chiliensis	Best	5.7	interquartile	Sarda chiliensis	No	FishBOL	100	616	Best	5.7	0	equal	LC	decreasing		Lima	Wholesale	Species
290	860.899	183.17	Corvina	Cilus gilberti, Cynoscion squamipinnis, C. stolzmani, C. phoxocephalus	Avoid	29.4	above	Merluccius gayi	Yes	FishBOL	99.83	599	Avoid	2.6	-26.8	lower	DD	unknown		Lima	Wholesale	Species
291	985.149	209.606	Congrio	Brotula clarkae, Genypterus maculatus & chilensis	Best	none	no price	Brotula clarkae	No	FishBOL	99.81	524	Best	nn	NA	NA	DD	unknown		Lima	Supermarket	Species
292	570.463	121.375	Tollo de leche	several	N/A	9.1	interquartile	Mustelus sp.	No	FishBOL	98.12	588	N/A	9.1	0	equal	N/A	N/A		Lima	Supermarket	Genus
293	384.381	81.7832	Lenguado	Paralichthys adspersus, P. woolmani, Cyclopsetta querna, Etropus peruvianus, Hippogloissina bollmani, Symphurus atramentatus, Fam. Cynoglossidae, Trinectes fimbriatus (Fam. Achiridae)	N/A	33.6	above	Paralichthys woolmani	No	FishBOL	99.8	505	N/A	33.6	0	equal	DD	decreasing		Lima	Supermarket	Species
294	353.184	75.1456	Corvina	Cilus gilberti, Cynoscion squamipinnis, C. stolzmani, C. phoxocephalus	Avoid	29.4	above	Cilus gilberti	No	FishBOL	99.62	529	Avoid	29.4	0	equal	DD	unknown		Lima	Supermarket	Species
295	639.207	136.001	Cojinova	Schedophilus haedrichi, Seriolella violacea, Lutjanus sp.	Best	19.3	above	Schedophilus haedrichi	No	FishBOL	99.79	481	Best	19.3	0	equal	LC	unknown		Lima	Supermarket	Species
296	1354.1	288.106	Atun	Thunnus albacares	N/A	11.8	interquartile	Thunnus albacares	No	FishBOL	100	587	N/A	11.8	0	equal	NT	decreasing		Lima	Supermarket	Species
297	644.076	137.037	Bonito	Sarda chiliensis	Best	5.7	interquartile	Sarda chiliensis	No	FishBOL	99.66	597	Best	5.7	0	equal	LC	decreasing		Lima	Supermarket	Species
298	310.446	66.0524	Bonito	Sarda chiliensis	Best	5.7	interquartile	Thunnus albacares	Yes	FishBOL	100	588	N/A	11.8	6.1	higher	NT	decreasing		Lima	Supermarket	Species
299	515.361	109.651	Tollo de leche	several	N/A	9.1	interquartile	Mustelus sp.	No	FishBOL	98.25	584	N/A	9.1	0	equal	N/A	N/A		Lima	Supermarket	Genus
300	1169.65	248.861	Atun	Thunnus albacares	N/A	11.8	interquartile	Thunnus albacares	No	FishBOL	100	595	N/A	11.8	0	equal	NT	decreasing		Lima	Supermarket	Species
301	400.215	85.1521	Tollo diamante	Isurus oxyrinchus	Best	15.1	above	Isurus oxyrinchus	No	FishBOL	100	547	Best	15.1	0	equal	EN	decreasing		Lima	Supermarket	Species
302	7058.64	1501.84	Tollo azul	Prionace glauca	Best	5.7	interquartile	Prionace glauca	No	FishBOL	100	568	Best	5.7	0	equal	NT	unknown		Lima	Supermarket	Species
303	2759.94	587.221	Tollo de leche	several	N/A	9.1	interquartile	Mustelus lunulatus	No	FishBOL	99.83	595	N/A	9.1	0	equal	LC	unknown		Lima	Supermarket	Species
304	988.548	210.329	Atun	Thunnus albacares	N/A	11.8	interquartile	Thunnus albacares	No	FishBOL	100	574	N/A	11.8	0	equal	NT	decreasing		Lima	Supermarket	Species
305	1648.56	350.756	Pez gallo	Callorhinchus callorynchus	N/A	6	interquartile	Callorhinchus callorynchus	No	FishBOL	100	605	N/A	6	0	equal	LC	unknown		Lima	Supermarket	Species
306	1397.81	297.407	Corvina	Cilus gilberti, Cynoscion squamipinnis, C. stolzmani, C. phoxocephalus	Avoid	29.4	above	Cilus gilberti	No	FishBOL	99.49	591	Avoid	29.4	0	equal	DD	unknown		Lima	Supermarket	Species
307			Merluza	Merluccius gayi	Avoid	2.6	below	Merluccius gayi	No	FishBOL	100	589	Avoid	2.6	0	equal	DD	unknown		Lima	Retail	Species
308	207.869	44.2276	Bonito	Sarda chiliensis	Best	5.7	interquartile	Sarda chiliensis	No	FishBOL	100	564	Best	5.7	0	equal	LC	decreasing		Lima	Retail	Species
309	557.37	118.589	Lenguado	Paralichthys adspersus, P. woolmani, Cyclopsetta querna, Etropus peruvianus, Hippogloissina bollmani, Symphurus atramentatus, Fam. Cynoglossidae, Trinectes fimbriatus (Fam. Achiridae)	N/A	33.6	above	Paralichthys adspersus	No	FishBOL	100	446	N/A	33.6	0	equal	LC	unknown		Lima	Restaurant	Species
310			Charela	Cynoscion phoxocephalus	N/A	42.5	above	Brotula clarkae	Yes	FishBOL	99.64	557	Best	nn	NA	NA	DD	unknown		Lima	Restaurant	Species
311	512.164	108.971	Charela	Cynoscion phoxocephalus	N/A	42.5	above	Cynoscion xanthulus	Yes	FishBOL	100	547	N/A	8.9	-33.6	lower	DD	unknown		Lima	Restaurant	Species
312	1178.44	250.732	Tollo diamante	Isurus oxyrinchus	Best	15.1	above	Isurus oxyrinchus	No	FishBOL	100	482	Best	15.1	0	equal	EN	decreasing		Lima	Restaurant	Species
313	276.462	58.8218	Charela	Cynoscion phoxocephalus	N/A	42.5	above	Sciaenidae: Cynoscion parvipinnis	No	BLAST	92	503	N/A	8.9	-33.6	lower	N/A	N/A		Lima	Restaurant	Family
314	177.57	37.7808	Diamante albacora	Isurus oxyrinchus	Best	15.1	above	Alopias vulpinus	Yes	FishBOL	99.54	446	N/A	7.8	-7.3	lower	VU	decreasing		Lima	Retail	Species
315	330.224	70.2604	Pez luna	Mola mola	N/A	none	no price	Lampris guttatus	Yes	FishBOL	99.66	596	N/A	nn	NA	N/A	LC	unknown		Lima	Retail	Species
316	2192.61	466.513	Pez espada	Xiphias gladius	Avoid	15.1	above	Xiphias gladius	No	FishBOL	100	595	Avoid	15.1	0	equal	LC	decreasing		Lima	Retail	Species
317	3098.34	659.222	Pez luna	Mola mola	N/A	none	no price	Lampris guttatus	Yes	FishBOL	99.82	565	N/A	nn	NA	N/A	LC	unknown		Lima	Retail	Species
318	1657.79	352.721	Pez espada	Xiphias gladius	Avoid	15.1	above	Xiphias gladius	No	FishBOL	100	611	Avoid	15.1	0	equal	LC	decreasing		Lima	Retail	Species
319	9464.11	2013.64	Tollo diamante	Isurus oxyrinchus	Best	15.1	above	Isurus oxyrinchus	No	FishBOL	99.83	581	Best	15.1	0	equal	EN	decreasing		Lima	Retail	Species
320	832.417	177.11	Tollo de leche	several	N/A	9.1	interquartile	Prionace glauca	Yes	FishBOL	100	583	Best	5.7	-3.4	lower	NT	unknown		Lima	Retail	Species
321	699.816	148.897	Tollo de leche	several	N/A	9.1	interquartile	Sphyrna zygaena	Yes	FishBOL	100	578	Avoid	10	0.9	higher	VU	decreasing	Closed season & catch quota	Lima	Retail	Species
322	1367.41	290.938	Pez espada	Xiphias gladius	Avoid	15.1	above	Xiphias gladius	No	FishBOL	100	591	Avoid	15.1	0	equal	LC	decreasing		Lima	Retail	Species
323	3953.19	841.103	Tollo diamante	Isurus oxyrinchus	Best	15.1	above	Isurus oxyrinchus	No	FishBOL	99.66	302	Best	15.1	0	equal	EN	decreasing		Lima	Retail	Species
324	3178.94	676.371	Pez luna	Mola mola	N/A	none	no price	Lampris guttatus	Yes	FishBOL	100	592	N/A	nn	NA	N/A	LC	unknown		Lima	Retail	Species
325	2004.64	426.519	Barracuda	Sphyraenidae ensis, S. idiastes	N/A	none	no price	Acanthocybium solandri	Yes	FishBOL	100	488	N/A	nn	NA	N/A	LC	stable		Lima	Retail	Species
326			Tollo	several	N/A	9.1	interquartile	Mustelus lunulatus	No	FishBOL	100	267	N/A	9.1	0	equal	LC	unknown		Lima	Supermarket	Species
327			Cojinova	Seriolella violacea, Schedophilus haedrichi, S. sp., Lutjanus sp.	Best	19.3	above	Seriolella violacea	No	FishBOL	100	217	Best	19.3	0	equal	LC	unknown		Lima	Supermarket	Species
329	231.008	49.1506	Bonito	Sarda chiliensis	Best	5.7	interquartile	Sarda chiliensis	No	FishBOL	100	531	Best	5.7	0	equal	LC	decreasing		Lima	Retail	Species
330	61.0549	12.9904	Raya	Aetobatus narinari, Dasyatis brevis, D. violacea, Gymnura marmorata, Myliobatis peruvianus, M. chilensis, Psammobatis, Raja, Rhinoptera, Urolophus, Urotrygon	N/A	4.6	interquartile	Myliobatis chilensis	No	BLAST	100	583	N/A	4.6	0	equal	DD	unknown		Lima	Retail	Species
331	479.726	102.069	Tollo de leche	several	N/A	9.1	interquartile	Lampris guttatus	Yes	FishBOL	100	583	N/A	nn	NA	N/A	LC	unknown		Lima	Retail	Species
332	1420.59	302.253	Bacalao	Mugiloides chilensis, Prolatilus jugularis	N/A	12	interquartile	Myliobatis chilensis	Yes	FishBOL	100	602	N/A	4.6	-7.4	lower	DD	unknown		Lima	Retail	Species
333	41423.3	8813.47	Pez aguja	Strongylura exilis, Strongylura scapularis	N/A	6.2	interquartile	Istiompax indica	Yes	FishBOL	100	607	N/A	15	8.8	higher	DD	unknown	Protected	Lima	Retail	Species
334	1179.84	251.03	Ojo de uva	Hemilutjanus macrophthalmos	Avoid	none	no price	Lampris guttatus	Yes	FishBOL	100	599	N/A	nn	NA	NA	LC	unknown		Lima	Retail	Species
335	1629.09	346.616	Raya	Aetobatus narinari, Dasyatis brevis, D. violacea, Gymnura marmorata, Myliobatis peruvianus, M. chilensis, Psammobatis, Raja, Rhinoptera, Urolophus, Urotrygon	N/A	4.6	interquartile	Myliobatis chilensis	No	FishBOL	100	563	N/A	4.6	0	equal	DD	unknown		Lima	Retail	Species
337	1026.55	218.416	Pez luna	Mola mola	N/A	none	no price	Lampris guttatus	Yes	FishBOL	99.66	595	N/A	nn	NA	N/A	LC	unknown		Lima	Retail	Species
338	4365.63	928.858	Merlin	Makaira indica, M. mazara	N/A	15	above	Acanthocybium solandri	Yes	FishBOL	100	541	N/A	nn	NA	N/A	LC	stable		Lima	Retail	Species
339	258.915	55.0883	Muchame	several mammals	N/A	none	no price	Delphinus delphis	No	FishBOL	100	487	N/A	nn	NA	N/A	LC	unknown	Protected	Lima	Retail	Species
340	795.907	169.342	Lenguado	Paralichthys adspersus, P. woolmani, Cyclopsetta querna, Etropus peruvianus, Hippogloissina bollmani, Symphurus atramentatus, Fam. Cynoglossidae, Trinectes fimbriatus (Fam. Achiridae)	N/A	33.6	above	Paralichthys woolmani	No	FishBOL	99.8	583	N/A	33.6	0	equal	DD	decreasing		Lima	Supermarket	Species
341	938.255	199.629	Congrio	Brotula clarkae, Genypterus maculatus & chilensis	Best	none	no price	Brotula clarkae	No	FishBOL	99.47	573	Best	nn	NA	NA	DD	unknown		Lima	Supermarket	Species
342	1398.64	297.583	Bonito	Sarda chiliensis	Best	5.7	interquartile	Sarda chiliensis	No	FishBOL	100	597	Best	5.7	0	equal	LC	decreasing		Lima	Supermarket	Species
343			Atun	Thunnus albacares	N/A	11.8	interquartile	Thunnus albacares	No	FishBOL	100	593	N/A	11.8	0	equal	NT	decreasing		Lima	Supermarket	Species
344	207.267	44.0993	Corvina	Cilus gilberti, Cynoscion squamipinnis, C. stolzmani, C. phoxocephalus	Avoid	29.4	above	Cilus gilberti	No	FishBOL	99.47	572	Avoid	29.4	0	equal	DD	unknown		Lima	Supermarket	Species
345			Lenguado	Paralichthys adspersus, P. woolmani, Cyclopsetta querna, Etropus peruvianus, Hippogloissina bollmani, Symphurus atramentatus, Fam. Cynoglossidae, Trinectes fimbriatus (Fam. Achiridae)	N/A	33.6	above	Paralichthys woolmani	No	FishBOL	99.8	568	N/A	33.6	0	equal	DD	decreasing		Lima	Supermarket	Species
346	330.947	70.4141	Tollo de leche	several	N/A	9.1	interquartile	Mustelus sp.	No	FishBOL	98.43	580	N/A	9.1	0	equal	N/A	N/A		Lima	Supermarket	Genus
347	195.941	41.6895	Doncella	Halichoeres notospilus, Hemanthias peruanus, Pronotogrammus multifasciatus	N/A	10.2	interquartile	Hemanthias signifer	Yes	FishBOL	99.82	563	N/A	10.2	0	equal	LC	unknown		Lima	Supermarket	Species
348	726.47	154.568	Congrio	Brotula clarkae, Genypterus maculatus & chilensis	Best	none	no price	Brotula clarkae	No	FishBOL	99.48	575	Best	nn	NA	NA	DD	unknown		Lima	Supermarket	Species
349	956.23	203.453	Atun	Thunnus albacares	N/A	11.8	interquartile	Thunnus albacares	No	FishBOL	100	535	N/A	11.8	0	equal	NT	decreasing		Lima	Supermarket	Species
350	851.31	181.13	Bonito	Sarda chiliensis	Best	5.7	interquartile	Sarda chiliensis	No	FishBOL	100	582	Best	5.7	0	equal	LC	decreasing		Lima	Supermarket	Species
351	394.99	84.0405	Lengueta	Paralichthys adspersus, P. woolmani, Cyclopsetta querna, Etropus peruvianus, Hippogloissina bollmani, Symphurus atramentatus, Fam. Cynoglossidae, Trinectes fimbriatus (Fam. Achiridae)	N/A	13.9	above	Cyclopsetta querna	No	FishBOL	99.58	477	N/A	13.9	0	equal	LC	unknown		Lima	Restaurant	Species
352			Lengueta	Paralichthys adspersus, P. woolmani, Cyclopsetta querna, Etropus peruvianus, Hippogloissina bollmani, Symphurus atramentatus, Fam. Cynoglossidae, Trinectes fimbriatus (Fam. Achiridae)	N/A	13.9	above	Cyclopsetta querna	No	FishBOL	99.56	458	N/A	13.9	0	equal	LC	unknown		Lima	Restaurant	Species
353			Lisa norteña	Mugil cephalus	Best	4.8	interquartile	Mugil cephalus	No	FishBOL	100	521	Best	4.8	0	equal	LC	stable		Lima	Restaurant	Species
354	21.6422	4.60472	Lisa norteña	Mugil cephalus	Best	4.8	interquartile	Mugil cephalus	No	FishBOL	100	521	Best	4.8	0	equal	LC	stable		Lima	Restaurant	Species
355	67.7563	14.4162	Lenguado	Paralichthys adspersus, P. woolmani, Cyclopsetta querna, Etropus peruvianus, Hippogloissina bollmani, Symphurus atramentatus, Fam. Cynoglossidae, Trinectes fimbriatus (Fam. Achiridae)	N/A	33.6	above	Paralichthys woolmani	No	FishBOL	99.8	520	N/A	33.6	0	equal	DD	decreasing		Lima	Supermarket	Species
356	118.206	25.1501	Corvina	Cilus gilberti, Cynoscion squamipinnis, C. stolzmani, C. phoxocephalus	Avoid	29.4	above	Cilus gilberti	No	FishBOL	99.67	600	Avoid	29.4	0	equal	DD	unknown		Lima	Supermarket	Species
357	586.459	124.778	Tollo diamante	Isurus oxyrinchus	Best	15.1	above	Isurus oxyrinchus	No	FishBOL	99.82	565	Best	15.1	0	equal	EN	decreasing	Frozen sample.	Lima	Supermarket	Species
359	1144.04	243.413	Atun	Thunnus albacares	N/A	11.8	interquartile	Thunnus albacares	No	FishBOL	100	555	N/A	11.8	0	equal	NT	decreasing		Lima	Supermarket	Species
360	626.127	133.218	Cojinova	Schedophilus haedrichi, Seriolella violacea, Lutjanus sp.	Best	19.3	above	Schedophilus haedrichi	No	FishBOL	100	606	Best	19.3	0	equal	LC	unknown		Lima	Supermarket	Species
361	1853.04	394.264	Mero	Hyporthodus acanthistius, H. nigritus, H. niphobles, Mycteroperca xenarcha	N/A	32	above	Hyporthodus niphobles	No	FishBOL	100	527	N/A	32	0	equal	LC	unknown		Lima	Supermarket	Species
362	1325.61	282.045	Congrio	Brotula clarkae, Genypterus maculatus & chilensis	Best	none	no price	Brotula clarkae	No	FishBOL	99.66	592	Best	nn	NA	NA	DD	unknown		Lima	Supermarket	Species
363	1048.9	223.169	Atun	Thunnus albacares	N/A	11.8	interquartile	Thunnus albacares	No	FishBOL	100	572	N/A	11.8	0	equal	NT	decreasing		Lima	Supermarket	Species
364	326.418	69.4507	Corvina	Cilus gilberti, Cynoscion squamipinnis, C. stolzmani, C. phoxocephalus	Avoid	29.4	above	Cilus gilberti	No	FishBOL	99.49	585	Avoid	29.4	0	equal	DD	unknown		Lima	Supermarket	Species
365	926.976	197.229	Lenguado	Paralichthys adspersus, P. woolmani, Cyclopsetta querna, Etropus peruvianus, Hippogloissina bollmani, Symphurus atramentatus, Fam. Cynoglossidae, Trinectes fimbriatus (Fam. Achiridae)	N/A	33.6	above	Paralichthys woolmani	No	FishBOL	100	568	N/A	33.6	0	equal	DD	decreasing		Lima	Supermarket	Species
366	1989.18	423.229	Tollo diamante	Isurus oxyrinchus	Best	15.1	above	Isurus oxyrinchus	No	FishBOL	100	598	Best	15.1	0	equal	EN	decreasing		Lima	Supermarket	Species
367	2066.49	439.678	Lenguado	Paralichthys adspersus, P. woolmani, Cyclopsetta querna, Etropus peruvianus, Hippogloissina bollmani, Symphurus atramentatus, Fam. Cynoglossidae, Trinectes fimbriatus (Fam. Achiridae)	N/A	33.6	above	Paralichthys woolmani	No	FishBOL	100	580	N/A	33.6	0	equal	DD	decreasing		Lima	Supermarket	Species
368	634.882	135.081	Atun	Thunnus albacares	N/A	11.8	interquartile	Thunnus albacares	No	FishBOL	100	581	N/A	11.8	0	equal	NT	decreasing		Lima	Supermarket	Species
369	373.078	79.3783	Atun	Thunnus albacares	N/A	11.8	interquartile	Thunnus albacares	No	FishBOL	100	573	N/A	11.8	0	equal	NT	decreasing		Lima	Supermarket	Species
370	1004.22	213.663	Corvina	Cilus gilberti, Cynoscion squamipinnis, C. stolzmani, C. phoxocephalus	Avoid	29.4	above	Cilus gilberti	No	FishBOL	100	564	Avoid	29.4	0	equal	DD	unknown		Lima	Supermarket	Species
371	772.014	164.258	Charela	Cynoscion phoxocephalus	N/A	42.5	above	Coryphaena hippurus	Yes	FishBOL	99.81	579	N/A	12.3	-30.2	lower	LC	stable	Closed season, ongoing	Lima	Restaurant	Species
372	603.845	128.478	Charela	Cynoscion phoxocephalus	N/A	42.5	above	Cynoscion xanthulus	Yes	FishBOL	99.82	550	N/A	8.9	-33.6	lower	DD	unknown		Lima	Restaurant	Species
373	67.4526	14.3516	Perico	Coryphaena hippurus, C. equiselis	N/A	12.3	interquartile	Coryphaena hippurus	No	FishBOL	100	565	N/A	12.3	0	equal	LC	stable	Closed season, ongoing. Sold as "catch of the day"	Lima	Restaurant	Species
374	1069.37	227.524	Chiarella	Cynoscion phoxocephalus	N/A	none	no price	Sciaenidae: Cynoscion parvipinnis	Yes	BLAST	92	551	N/A	8.9	NA	N/A	N/A	N/A		Lima	Supermarket	Family
375	1410.83	300.177	Tollo diamante	Isurus oxyrinchus	Best	15.1	above	Isurus oxyrinchus	No	FishBOL	100	358	Best	15.1	0	equal	EN	decreasing		Lima	Supermarket	Species
376	188.831	40.1767	Pampano	Trachinotus paitensis	Best	none	no price	Trachinotus paitensis	No	FishBOL	99.63	545	Best	nn	NA	NA	LC	unknown		Lima	Supermarket	Species
377	223.063	47.4602	Camotito carajito	Diplectrum conceptione	N/A	5.3	interquartile	Diplectrum conceptione	No	FishBOL	99.4	507	N/A	5.3	0	equal	LC	unknown		Lima	Retail	Species
378	2798.9	595.51	Pez espada	Xiphias gladius	Avoid	15.1	above	Xiphias gladius	No	FishBOL	100	516	Avoid	15.1	0	equal	LC	decreasing		Lima	Retail	Species
379	4377.23	931.327	Tollo diamante	Isurus oxyrinchus	Best	15.1	above	Isurus oxyrinchus	No	FishBOL	100	549	Best	15.1	0	equal	EN	decreasing		Lima	Retail	Species
380	3194.87	679.759	Pez luna	Mola mola	N/A	none	no price	Lampris guttatus	Yes	FishBOL	99.82	577	N/A	nn	NA	N/A	LC	unknown		Lima	Retail	Species
381	1284.85	273.371	Atun	Thunnus albacares	N/A	11.8	interquartile	Thunnus albacares	No	FishBOL	100	552	N/A	11.8	0	equal	NT	decreasing		Lima	Retail	Species
382	7069.45	1504.14	Pez aguja	Strongylura exilis, Strongylura scapularis	N/A	6.2	interquartile	Istiompax indica	Yes	FishBOL	100	578	N/A	15	8.8	higher	DD	unknown	Protected	Lima	Retail	Species
383	3584.36	762.629	Pez aguja	Strongylura exilis, Strongylura scapularis	N/A	6.2	interquartile	Makaira nigricans	Yes	FishBOL	100	562	N/A	15	8.8	higher	VU	decreasing	Protected (by extension)	Lima	Retail	Species
384	9932.93	2113.39	Tollo diamante	Isurus oxyrinchus	Best	15.1	above	Isurus oxyrinchus	No	FishBOL	100	601	Best	15.1	0	equal	EN	decreasing		Lima	Retail	Species
385	1828.11	388.96	Pez luna	Mola mola	N/A	none	no price	Lampris guttatus	Yes	FishBOL	100	573	N/A	nn	NA	N/A	LC	unknown		Lima	Retail	Species
386	557.817	118.684	Pez espada	Xiphias gladius	Avoid	15.1	above	Xiphias gladius	No	FishBOL	100	587	Avoid	15.1	0	equal	LC	decreasing		Lima	Retail	Species
387	2125.8	452.299	Barracuda	Sphyraenidae ensis, S. idiastes	N/A	none	no price	Acanthocybium solandri	Yes	FishBOL	100	485	N/A	nn	NA	N/A	LC	stable		Lima	Retail	Species
388	175.944	37.435	Cabrilla	Paralabrax humeralis, Prionotus stephanophrys, Diplectrum conceptione	N/A	13.6	above	Prionace glauca	Yes	FishBOL	100	554	Best	5.7	-7.9	lower	NT	unknown		Lima	Retail	Species
389	708.683	150.784	Tollo de leche	several	N/A	9.1	interquartile	Prionotus stephanophrys	Yes	FishBOL	99.38	325	Best	3.6	-5.5	lower	LC	unknown		Lima	Retail	Species
390			Diamante albacora	Isurus oxyrinchus	Best	15.1	above	Alopias pelagicus	Yes	FishBOL	100	553	N/A	7.8	-7.3	lower	VU	decreasing		Lima	Retail	Species
391	162.036	34.4758	Pota	Dosidicus gigas	N/A	4.2	below	Dosidicus gigas	No	FishBOL	100	456	N/A	4.2	0	equal	DD	unknown		Lima	Retail	Species
392	5424.14	1154.07	Tollo	several	N/A	9.1	interquartile	Alopias vulpinus	Yes	FishBOL	100	564	N/A	7.8	-1.3	lower	VU	decreasing		Lima	Retail	Species
393	1009.6	214.809	Atun	Thunnus albacares	N/A	11.8	interquartile	Thunnus albacares	No	FishBOL	100	573	N/A	11.8	0	equal	NT	decreasing		Lima	Supermarket	Species
394	1019.13	216.837	Corvina	Cilus gilberti, Cynoscion squamipinnis, C. stolzmani, C. phoxocephalus	Avoid	29.4	above	Cilus gilberti	No	FishBOL	100	572	Avoid	29.4	0	equal	DD	unknown		Lima	Supermarket	Species
395	1012.2	215.362	Tollo diamante	Isurus oxyrinchus	Best	15.1	above	Isurus oxyrinchus	No	FishBOL	100	486	Best	15.1	0	equal	EN	decreasing		Lima	Supermarket	Species
396	1672.67	355.887	Congrio	Brotula clarkae, Genypterus maculatus & chilensis	Best	none	no price	Brotula clarkae	No	FishBOL	99.4	506	Best	nn	NA	NA	DD	unknown		Lima	Supermarket	Species
397	665.984	141.699	Bonito	Sarda chiliensis	Best	5.7	interquartile	Sarda chiliensis	No	FishBOL	100	581	Best	5.7	0	equal	LC	decreasing		Lima	Supermarket	Species
398	712.02	151.494	Atun	Thunnus albacares	N/A	11.8	interquartile	Thunnus albacares	No	FishBOL	100	535	N/A	11.8	0	equal	NT	decreasing		Lima	Supermarket	Species
399	399.974	85.1009	Tollo de leche	several	N/A	9.1	interquartile	Mustelus sp.	No	FishBOL	98.46	591	N/A	9.1	0	equal	N/A	N/A		Lima	Supermarket	Genus
400	477.155	101.522	Cojinova	Seriolella violacea, Schedophilus haedrichi, S. sp., Lutjanus sp.	Best	19.3	above	Seriolella violacea	No	FishBOL	100	538	Best	19.3	0	equal	LC	unknown		Lima	Supermarket	Species
401			Mero	Hyporthodus acanthistius, H. nigritus, H. niphobles, Mycteroperca xenarcha	N/A	32	above	Hyporthodus: H. nigritus, niveatus, niphobeles	No	FishBOL	99.29	142	N/A	32	0	equal	N/A	N/A		Lima	Supermarket	Genus
402	422.257	89.842	Tollo de leche	several	N/A	9.1	interquartile	Mustelus sp.	No	FishBOL	98.26	588	N/A	9.1	0	equal	N/A	N/A		Lima	Supermarket	Genus
403	234.787	49.9546	Cojinova	Seriolella violacea, Schedophilus haedrichi, S. sp., Lutjanus sp.	Best	19.3	above	Seriolella violacea	No	FishBOL	99.83	592	Best	19.3	0	equal	LC	unknown		Lima	Supermarket	Species
404			Cojinova	Schedophilus haedrichi, Seriolella violacea, Lutjanus sp.	Best	19.3	above	Schedophilus haedrichi	No	FishBOL	100	202	Best	19.3	0	equal	LC	unknown		Lima	Supermarket	Species
405	1796.25	382.18	Lenguado	Paralichthys adspersus, P. woolmani, Cyclopsetta querna, Etropus peruvianus, Hippogloissina bollmani, Symphurus atramentatus, Fam. Cynoglossidae, Trinectes fimbriatus (Fam. Achiridae)	N/A	33.6	above	Paralichthys woolmani	No	FishBOL	99.29	429	N/A	33.6	0	equal	DD	decreasing		Lima	Supermarket	Species
406	1366.51	290.747	Atun	Thunnus albacares	N/A	11.8	interquartile	Thunnus albacares	No	FishBOL	100	571	N/A	11.8	0	equal	NT	decreasing		Lima	Supermarket	Species
407	2095.86	445.929	Tollo diamante	Isurus oxyrinchus	Best	15.1	above	Isurus oxyrinchus	No	FishBOL	100	559	Best	15.1	0	equal	EN	decreasing		Lima	Supermarket	Species
408	415.522	88.4089	Mero	Hyporthodus acanthistius, H. nigritus, H. niphobles, Mycteroperca xenarcha	N/A	32	above	Hyporthodus acanthistius	No	FishBOL	100	567	Avoid	32	0	equal	VU	decreasing		Lima	Supermarket	Species
409	1238.35	263.478	Cherlo	Acanthatistius pictus	N/A	32	above	Acanthistius pictus	No	FishBOL	100	559	N/A	32	0	equal	LC	unknown		Lima	Supermarket	Species
410	252.511	53.7258	Chiarella	not in the Catalog	N/A	none	no price	Cynoscion xanthulus	Yes	FishBOL	99.61	517	N/A	8.9	NA	N/A	DD	unknown		Lima	Supermarket	Species
411	1366.43	290.73	Atun	Thunnus albacares	N/A	11.8	interquartile	Thunnus albacares	No	FishBOL	100	576	N/A	11.8	0	equal	NT	decreasing		Lima	Supermarket	Species
412			Atun	Thunnus albacares	N/A	11.8	interquartile	Thunnus albacares	No	FishBOL	100	570	N/A	11.8	0	equal	NT	decreasing		Lima	Restaurant	Species
413	422.365	89.865	Corvina	Cilus gilberti, Cynoscion squamipinnis, C. stolzmani, C. phoxocephalus	Avoid	29.4	above	Cilus gilberti	No	FishBOL	99.66	597	Avoid	29.4	0	equal	DD	unknown		Lima	Restaurant	Species
414	1450.83	308.687	Tollo de leche	several	N/A	9.1	interquartile	Prionace glauca	Yes	FishBOL	100	552	Best	5.7	-3.4	lower	NT	unknown		Lima	Retail	Species
415	7321.6	1557.79	Tollo de leche	several	N/A	9.1	interquartile	Alopias pelagicus	Yes	FishBOL	100	592	N/A	7.8	-1.3	lower	VU	decreasing		Lima	Retail	Species
416	135.196	28.7651	Cabrilla	Prionotus stephanophrys, Paralabrax humeralis, Diplecreum conceptione	N/A	13.6	above	Prionotus stephanophrys	No	FishBOL	100	523	Best	3.6	-10	lower	LC	unknown		Lima	Retail	Species
417	18940.6	4029.91	Pez aguja	Strongylura exilis, Strongylura scapularis	N/A	6.2	interquartile	Istiompax indica	Yes	FishBOL	100	544	N/A	15	8.8	higher	DD	unknown	Protected	Lima	Retail	Species
418	4209.55	895.648	Tollo	several	N/A	9.1	interquartile	Alopias superciliosus	Yes	FishBOL	100	566	N/A	7.8	-1.3	lower	VU	decreasing		Lima	Retail	Species
419	4759.1	1012.58	Pez espada	Xiphias gladius	Avoid	15.1	above	Xiphias gladius	No	FishBOL	100	511	Avoid	15.1	0	equal	LC	decreasing		Lima	Retail	Species
420	39.7321	8.45364	Lisa	Mugil cephalus	Best	4.8	interquartile	Mugil cephalus	No	FishBOL	100	542	Best	4.8	0	equal	LC	stable		Lima	Retail	Species
422	1366.91	290.831	Pez luna	Mola mola	N/A	none	no price	Lampris guttatus	Yes	FishBOL	100	552	N/A	nn	NA	N/A	LC	unknown		Lima	Retail	Species
423	2009.38	427.527	Pez espada	Xiphias gladius	Avoid	15.1	above	Xiphias gladius	No	FishBOL	100	556	Avoid	15.1	0	equal	LC	decreasing		Lima	Retail	Species
424	3659.72	778.664	Tollo diamante	Isurus oxyrinchus	Best	15.1	above	Isurus oxyrinchus	No	FishBOL	100	538	Best	15.1	0	equal	EN	decreasing		Lima	Retail	Species
425	402.158	85.5655	Pez espada	Xiphias gladius	Avoid	15.1	above	Xiphias gladius	No	FishBOL	100	572	Avoid	15.1	0	equal	LC	decreasing		Lima	Retail	Species
426	11909.8	2534	Tollo	several	N/A	9.1	interquartile	Sphyrna zygaena	Yes	FishBOL	100	574	Avoid	10	0.9	higher	VU	decreasing	Closed season & catch quota	Lima	Retail	Species
427	2955.36	628.8	Pez luna	Mola mola	N/A	none	no price	Lampris guttatus	Yes	FishBOL	100	560	N/A	nn	NA	N/A	LC	unknown		Lima	Retail	Species
428	9548.26	2031.55	Pez aguja blanca	Strongylura exilis, Strongylura scapularis	N/A	6.2	interquartile	Istiompax indica	Yes	FishBOL	100	603	N/A	15	8.8	higher	DD	unknown	Protected	Lima	Retail	Species
430	478.937	101.901	Cojinova	Seriolella violacea, Schedophilus haedrichi, S. sp., Lutjanus sp.	Best	19.3	above	Seriolella violacea	No	FishBOL	99.39	505	Best	19.3	0	equal	LC	unknown		Lima	Supermarket	Species
431	2194.72	466.962	Congrio	Brotula clarkae, Genypterus maculatus & chilensis	Best	none	no price	Brotula clarkae	No	FishBOL	99.66	582	Best	nn	NA	NA	DD	unknown		Lima	Supermarket	Species
432	1289.05	274.266	Chita	Anisotremus scapularis	N/A	19.5	above	Anisotremus scapularis	No	FishBOL	100	532	N/A	19.5	0	equal	LC	unknown		Lima	Supermarket	Species
433	938.748	199.734	Bonito	Sarda chiliensis	Best	5.7	interquartile	Sarda chiliensis	No	FishBOL	99.82	545	Best	5.7	0	equal	LC	decreasing		Lima	Supermarket	Species
434	519.968	110.631	Lengueta	Paralichthys adspersus, P. woolmani, Cyclopsetta querna, Etropus peruvianus, Hippogloissina bollmani, Symphurus atramentatus, Fam. Cynoglossidae, Trinectes fimbriatus (Fam. Achiridae)	N/A	13.9	above	Cyclopsetta querna	No	FishBOL	99.28	557	N/A	13.9	0	equal	LC	unknown		Lima	Supermarket	Species
435	345.341	73.4768	Atun	Thunnus albacares	N/A	11.8	interquartile	Thunnus albacares	No	FishBOL	100	584	N/A	11.8	0	equal	NT	decreasing		Lima	Supermarket	Species
436	911.181	193.868	Tollo azul	Prionace glauca	Best	5.7	interquartile	Prionace glauca	No	FishBOL	100	552	Best	5.7	0	equal	NT	unknown		Lima	Supermarket	Species
437	2182.14	464.285	Lenguado	Paralichthys adspersus, P. woolmani, Cyclopsetta querna, Etropus peruvianus, Hippogloissina bollmani, Symphurus atramentatus, Fam. Cynoglossidae, Trinectes fimbriatus (Fam. Achiridae)	N/A	33.6	above	Paralichthys woolmani	No	FishBOL	98.91	494	N/A	33.6	0	equal	DD	decreasing		Lima	Supermarket	Species
438	667.799	142.085	Perico	Coryphaena hippurus, C. equiselis	N/A	12.3	interquartile	Coryphaena hippurus	No	FishBOL	99.83	589	N/A	12.3	0	equal	LC	stable	Frozen sample. Closed season, ongoing	Lima	Supermarket	Species
439			Corvina	Cilus gilberti, Cynoscion squamipinnis, C. stolzmani, C. phoxocephalus	Avoid	29.4	above	Cilus gilberti	No	FishBOL	100	201	Avoid	29.4	0	equal	DD	unknown		Lima	Supermarket	Species
451	839.173	178.547	Tollo diamante	Isurus oxyrinchus	Best	15.1	above	Sphyrna zygaena	Yes	FishBOL	100	571	Avoid	10	-5.1	lower	VU	decreasing	Closed season & catch quota	Lima	Wholesale	Species
452	397.339	84.5402	Ojo de uva	Hemilutjanus macrophthalmos	Avoid	none	no price	Schedophilus haedrichi	Yes	FishBOL	100	477	Best	19.3	NA	NA	LC	unknown		Lima	Wholesale	Species
454	211.456	44.9906	Cabrilla voladora	Prionotus stephanophrys, Paralabrax humeralis, Diplecreum conceptione	N/A	13.6	above	Prionotus stephanophrys	No	FishBOL	100	541	Best	3.6	-10	lower	LC	unknown		Lima	Wholesale	Species
455	3753.73	798.665	Tollo	several	N/A	9.1	interquartile	Sphyrna zygaena	Yes	FishBOL	100	567	Avoid	10	0.9	higher	VU	decreasing	Closed season & catch quota	Lima	Wholesale	Species
456	339.191	72.1682	Carajito	Serranus huascarii, S. psittacinus	N/A	5.3	interquartile	Diplectrum conceptione	Yes	FishBOL	99.83	593	N/A	5.3	0	equal	LC	unknown		Lima	Wholesale	Species
457	125.998	26.8081	Camotito carajito	Diplectrum conceptione	N/A	5.3	interquartile	Diplectrum conceptione	No	FishBOL	99.44	541	N/A	5.3	0	equal	LC	unknown		Lima	Wholesale	Species
458	1268.69	269.933	Tollo bebe, de leche	several	N/A	9.1	interquartile	Sphyrna zygaena	Yes	FishBOL	100	576	Avoid	10	0.9	higher	VU	decreasing	Closed season & catch quota	Lima	Wholesale	Species
459	730.553	155.437	Tollo de leche	several	N/A	9.1	interquartile	Prionace glauca	Yes	FishBOL	100	577	Best	5.7	-3.4	lower	NT	unknown		Lima	Wholesale	Species
460	183.567	39.0568	Cabrilla voladora	Prionotus stephanophrys, Paralabrax humeralis, Diplecreum conceptione	N/A	13.6	above	Prionotus stephanophrys	No	FishBOL	100	583	Best	3.6	-10	lower	LC	unknown		Lima	Wholesale	Species
461	188.935	40.1989	Bonito	Sarda chiliensis	Best	5.7	interquartile	Sarda chiliensis	No	FishBOL	100	571	Best	5.7	0	equal	LC	decreasing		Lima	Wholesale	Species
462	2070.05	440.437	Tollo	several	N/A	9.1	interquartile	Prionace glauca	Yes	FishBOL	100	591	Best	5.7	-3.4	lower	NT	unknown		Lima	Wholesale	Species
463	438.035	93.1989	Corvina	Cilus gilberti, Cynoscion squamipinnis, C. stolzmani, C. phoxocephalus	Avoid	29.4	above	Cynoscion praedatorius	Yes	FishBOL	100	499	N/A	8.9	-20.5	lower	DD	unknown		Lima	Wholesale	Species
464	746.328	158.793	Mero	Hyporthodus acanthistius, H. nigritus, H. niphobles, Mycteroperca xenarcha	N/A	32	above	Sphoeroides annulatus	Yes	FishBOL	100	479	N/A	nn	NA	N/A	LC	unknown		Lima	Wholesale	Species
465	4868.6	1035.87	Corvina	Cilus gilberti, Cynoscion squamipinnis, C. stolzmani, C. phoxocephalus	Avoid	29.4	above	Cynoscion xanthulus	Yes	FishBOL	99.75	406	N/A	8.9	-20.5	lower	DD	unknown		Lima	Wholesale	Species
466	1978.22	420.899	Perico	Coryphaena hippurus, C. equiselis	N/A	12.3	interquartile	Prionace glauca	Yes	FishBOL	100	599	Best	5.7	-6.6	lower	NT	unknown	Fresh sample.	Lima	Wholesale	Species
468	574.596	122.254	Tollo de leche	several	N/A	9.1	interquartile	Prionace glauca	Yes	FishBOL	100	586	Best	5.7	-3.4	lower	NT	unknown		Lima	Wholesale	Species
469			Pez espada	Xiphias gladius	Avoid	15.1	above	Luvarus imperialis	Yes	FishBOL	99.19	260	N/A	nn	NA	NA	LC	unknown		Lima	Wholesale	Species
470			Lisa	Mugil cephalus	Best	4.8	interquartile	Mugil cephalus	No	FishBOL	100	550	Best	4.8	0	equal	LC	stable		Lima	Wholesale	Species
471			Lisa	Mugil cephalus	Best	4.8	interquartile	Mugil cephalus	No	FishBOL	100	493	Best	4.8	0	equal	LC	stable		Lima	Restaurant	Species
472			Pez espada	Xiphias gladius	Avoid	15.1	above	Lepidocybium flavobrunneum	Yes	FishBOL	100	200	N/A	nn	NA	NA	LC	unknown		Lima	Restaurant	Species
473	34.893	7.42404	Cherlo	Acanthatistius pictus	N/A	32	above	Mugil cephalus	Yes	FishBOL	100	552	Best	4.8	-27.2	lower	LC	stable		Lima	Restaurant	Species
474			Cherela	Cynoscion phoxocephalus	N/A	42.5	above	Mugil cephalus	Yes	FishBOL	100	546	Best	4.8	-37.7	lower	LC	stable		Lima	Restaurant	Species
475			Buri	Seriola quinqueradiata, S. lalandi	N/A	none	no price	Sciaenidae: Cynoscion parvipinnis	Yes	BLAST	93	611	N/A	8.9	NA	N/A	N/A	N/A		Lima	Restaurant	Family
476			Cojinova	Seriolella violacea, Schedophilus haedrichi, S. sp., Lutjanus sp.	Best	19.3	above	Mugil cephalus	Yes	FishBOL	100	601	Best	4.8	-14.5	lower	LC	stable		Lima	Restaurant	Species
477			Cojinova	Seriolella violacea, Schedophilus haedrichi, S. sp., Lutjanus sp.	Best	19.3	above	Mugil cephalus	Yes	FishBOL	100	522	Best	4.8	-14.5	lower	LC	stable		Lima	Restaurant	Species
478			Lisa	Mugil cephalus	Best	4.8	interquartile	Mugil cephalus	No	FishBOL	99.81	543	Best	4.8	0	equal	LC	stable		Lima	Restaurant	Species
479			Lisa	Mugil cephalus	Best	4.8	interquartile	Mugil cephalus	No	FishBOL	100	588	Best	4.8	0	equal	LC	stable		Lima	Restaurant	Species
480			Cojinova	Seriolella violacea, Schedophilus haedrichi, S. sp., Lutjanus sp.	Best	19.3	above	Mugil cephalus	Yes	FishBOL	100	467	Best	4.8	-14.5	lower	LC	stable		Lima	Restaurant	Species

## Sheet: S2. Common Names
Common name (Chirichigno & Cornejo, 2001)	Scientific name (Chirichigno & Cornejo, 2001)	SOLD AS… Common names considered correct	SOLD AS… Common names considered mislabeled	Common Name English (FishBase)	Family
CHERLO, choromelo, calato, chanchorro	Acanthistius pictus	Cherlo, mero cherlo		Brick seabass	Serranidae
PETO	Acanthocybium solandri		Barracuda, merlín	Wahoo	Scombridae
Not included in the Catalog	Alopias pelagicus	Tollo zorro	Diamante albacora, tollo de leche	Pelagic thresher	Alopiidae
TIBURON ZORRO OJON	Alopias superciliosus		Tollo	Bigeye thresher	Alopiidae
TIBURÓN ZORRO COMÚN, peje zorro, rabo de zorra, tiburón zorro	Alopias vulpinus		Diamante albacora, tollo	Thresher	Alopiidae
CHITA, sargo	Anisotremus scapularis	Chita		Peruvian grunt	Haemulidae
JERGUILLA, leonora, nonora, ñoñora, quergia, zamba	Aplodactylus punctatus	Jerguilla		Marblefishes	Aplodactylidae
CONGRIO ROSADO, congrio colorado, congrio fino, congrio de peña	Brotula clarkae	Congrio	Charela	Pacific bearded brotula	Ophidiidae
PEJEGALLO, ñato, churrasco	Callorhinchus callorynchus	Pez gallo		Plownose chimaera	Callorhinchidae
TOLLO MANTEQUERO, tiburón cazón	Carcharhinus falciformis	Tollo		Silky shark	Carcharhinidae
BLANQUILLO, cabezón, blanco, peje blanco, cabezudo	Caulolatilus affinis	Peje blanco		Bighead tilefish	Malacanthidae
CORVINA, corvinilla, corvina pampera, gringa, rubia	Cilus gilberti	Corvina	Cojinova	Corvina drum	Sciaenidae
	Clupeiformes: Engraulis japonicus		Lenguado	Herrings and anchovies
PERICO, dorado	Coryphaena hippurus	Perico	Charela	Common dolphinfish	Coryphaenidae
LENGUADO CON CANINOS, lenguado dientudo, cingua	Cyclopsetta querna	Lengüeta, Lengüeta rosada		Toothed flounder	Paralichthyidae
Not included in the Catalog	Cynoscion albus		Cherela	Whitefin weakfish	Sciaenidae
Not included in the Catalog	Cynoscion praedatorius		Cachema, corvina	Boccone weakfish	Sciaenidae
AYANQUE	Cynoscion sp.	Cherela	Chiarella		Sciaenidae
Not included in the Catalog	Cynoscion xanthulus		Charela, cherela, chiarella, corvina, tollo de leche	Orangemouth weakfish	Sciaenidae
	Delphinus delphis	Muchame		Short-beaked Common Dolphin - IUCN	Delphinidae
CAMOTE, camotillo, cabrilla, cagua	Diplectrum conceptione	Camotito carajito	Carajito	Sand-perch	Serranidae
	Dosidiscus gigas	Pota		Humboldt squid, Jumbo flying squid - IUCN	Ommastrephidae
MACHETE, machetillo, machuelo radiante	Ethmidium maculatum	Machete		Pacific menhaden	Clupeidae
Not included in the Catalog	Girella freminvillii		Rabino	Sea chubs	Kyphosidae
RAYA MARIPOSA, raya papel, tuyo	Gymnura, G. marmorate	Raya		Butterfly rays	Gymnuridae
PRINCESA	Hemanthias signifer		Doncella	Damsel bass	Serranidae
MERO COLORADO, mero ojo chico, mero rojo, murique colorado	Hyporthodus acanthistius (Epinephelus acanthistius)	Mero, mero rojo		Rooster hind	Serranidae
Mero, mero manchado	Hyporthodus niphobles (Epinephelus niphobles)	Mero, mero murique, mero pescado		Star-studded grouper	Serranidae
	Hyporthodus sp.	Mero		(Sea basses: groupers and fairy basslets)	Serranidae
CABINZA	Isacia conceptionis	Cabinza		Cabinza grunt	Haemulidae
MERLIN NEGRO, merlin	Istiompax indica (Makaira indica)		Pez aguja, pez aguja blanca	Black marlin	Istiophoridae
PEZ VELA	Istiophorus platypterus		Aguja, pez aguja	Indo-Pacific sailfish	Istiophoridae
DIAMANTE, mako, tiburón bonito	Isurus oxyrinchus	Diamante albacora, Tollo diamante	Pez espada, tollo azul, tollo de leche	Shortfin mako	Lamnidae
MERLIN RAYADO, merlin	Kajikia audax (Tetrapturus audax)	Merlin		Striped marlin	Istiophoridae
BARRILETE	Katsuwonus pelamis	Barrilete		Skipjack tuna	Scombridae
OPAH	Lampris guttatus		Ojo de uva, pez luna, tollo de leche	Opah	Lampridae
Not included in the Catalog	Lates uwisara		Dorado	Myanmar sea bass	Latidae
ESCOLAR, pez aceite	Lepidocybium flavobrunneum		Pez espada	Snake mackerels	Gempylidae
BERRUGATA, viuda	Lobotes pacificus	Viuda	Hamachi yellowtail	Pacific tripletail	Lobotidae
EMPERADOR	Luvarus imperialis		Pez espada	Luvar	Luvaridae
Not included in the Catalog	Makaira nigricans		Pez aguja	Blue marlin	Istiophoridae
MERLUZA	Merluccius gayi	Merluza, merlucita	Corvina, corvinilla, lenguado	South Pacific hake	Merlucciidae
LISA COMÚN, lisa, mujol, lisa rayada, comebarro	Mugil cephalus	Lisa, lisa norteña	Cherela, cherlo, cojinova, fortuno, lenguado, negrito, perico, señorita	Flathead grey mullet	Mugilidae
TOLLO	Mustelus lunulatus	Tollo, Tollo de leche		Sicklefin smooth-hound	Triakidae
TOLLO CON BANDAS, tollo blanco, tollo fino	Mustelus mento	Tollo de leche		Speckled smooth-hound
TOLLO	Mustelus spp.	Tollo, Tollo de leche		Houndsharks	Triakidae
PEJE ÁGUILA, raya águila, raya	Myliobatis chilensis	Raya	Bacalao	Myliobatis chilensis - Chilean eagle ray	Myliobatidae
Not included in the Catalog	Neotrygon kuhlii	Raya		Blue-spotted stingray	Dasyatidae
Not included in the Catalog	Odontesthes gracilis	Pejerrey		Neotropical silversides	Atherinidae
PEJERREY PERUANO, pejerrey	Odontesthes regia	Pejerrey		Chilean silverside	Atherinidae
	Odontesthes sp.	Pejerrey		Neotropical silverside	Atherinidae
Not included in the Catalog	Oreochromis mossambicus		Fortuno	Mozambique tilapia	Cichlidae
Not included in the Catalog	Oreochromis niloticus		Dorado	Nile ilapia	Cichlidae
CABRILLA, cabrilla común, muñi, bagalo, cabrillones	Palabrax humeralis	Cabrilla		Peruvian rock seabass	Serranidae
LENGUADO COMÚN, lenguado fino, lenguado	Paralichthys adspersus	Lenguado		Fine flounder	Paralichthyidae
LENGUADO, lenguado veteado	Paralichthys woolmani	Lenguado		Speckled flounder	Paralichthyidae
CABINZA ROJA	Paranthias colonus	Cabinza	Señorita	Pacific creole-fish	Serranidae
	Perciformes: Centropomus sp., Diplectum pacificum	Robalo, carajito	Lenguado	Perch-like	Centropomidae, Serranidae, etc.
Castañuelas, sargos de peña	Pomacentridae: Chromis multilineata	Castañuela or chavelo		Damselfishes	Pomacentridae
TINTORERA, azulejo, verde mar	Prionace glauca	Tollo azul, Tiburón azul	Cabrilla, perico, tollo, tollo bebé, tollo blanco, tollo cachito, tollo de leche, tollo diamante	Blue shark	Carcharhinidae
VOCADOR, falso volador, cabrilla voladora	Prionotus stephanophrys	Cabrilla, cabrilla voladora	Tollo de leche	Lumptail searobin	Triglidae
DONCELLITA, princesa, princesa serrana	Pronotogrammus multifasciatus		Mero de peña	Threadfin bass	Serranidae
BONITO, cerrajón, chauchilla, aguadito	Sarda chiliensis chiliensis	Bonito	Atun	Eastern Pacific bonito	Scombridae
COJINOVA DEL NORTE, mocosa	Schedophilus haedrichi	Cojinova	Lorna, ojo de uva	Mocosa ruff	Centrolophidae
	Sciaenidae	Charela, chiarella	Buri	Drums or croakers	Sciaenidae
CABALLA, verle	Scomber japonicus	Caballa	Bonito	Chub mackerel	Scombridae
SIERRA	Scomberomorus sierra	Sierra		Pacific sierra	Scombridae
Not included in the Catalog	Sebastes oculatus		Mero murique	Patagonian redfish	Scorpaenidae
ESPEJO, jorobadito, pampanito, pampano	Selene peruviana	Espejo		Peruvian moonfish	Carangidae
COJINOBA COMÚN, cojinoba, cojinobita, palmeta, palmerita, palmerón	Seriolella violacea	Cojinova		Palm ruff	Centrolophidae
FORTUNO COLA AMARILLA	Seriolella lalandi			none	Centrolophidae
FORTUNO	Seriolella rivoliana			none	Centrolophidae
TAMBORIN COMUN, bola	Sphoeroides annulatus		Mero	Bullseye puffer	Tetraodontidae
TIBURÓN MARTILLO, cachuda, cornuda, cruceta, cruz	Sphyrna zygaena		Tollo, tollo de leche, tollo diamante	Smooth hammerhead	Sphyrnidae
ANGELOTE, pez ángel	Squatina californica	Angelote		Pacific angelshark	Squatinidae
ATÚN DE ALETA AMARILLA, atún, tuno	Thunnus albacares	Atún, Atún aleta amarilla	Bonito	Yellowfin tuna	Scombridae
PÁMPANO, pámpano común, pampanito	Trachinotus paitensis	Pampanito, Pampano		Paloma pompano	Carangidae
JUREL, furel, chicharro, jurelillo, cairel	Trachurus murphyi	Jurel		Chilean jack mackerel	Carangidae
Not included in the Catalog	Trachurus picturatus	Jurel		Blue jack mackerel	Carangidae
PEZ ESPADA, albacora (en el sur)	Xiphias gladius	Diamante albacora, Pez espada	Tollo diamante	Swordfish	Xiphiidae

## Sheet: S3. Best
Best choice	According to…
Anchoa nasus	boVEDA
Brotula clarkae	by extension
Cheilodactylus variegatus	Size Does Matter
Cherublemma emmelas	boVEDA & Size Does Matter
Clupeiformes: Engraulis japonicus	boVEDA & Size Does Matter
Cynoscion analis	boVEDA & Size Does Matter
Engraulis ringens	boVEDA & Size Does Matter
Ethmidium maculatum	boVEDA & Size Does Matter
Genypterus maculatus	Size Does Matter
Hippoglossina macrops	boVEDA
Isacia conceptionis	boVEDA & Size Does Matter
Isurus oxyrinchus	boVEDA
Katsuwonus pelamis	boVEDA
Makaira mazara	boVEDA
Mugil cephalus	boVEDA & Size Does Matter
Mustelus mento	boVEDA
Odontesthes gracilis	by extension
Odontesthes regia	boVEDA & Size Does Matter
Odontesthes sp.	boVEDA & Size Does Matter
Opisthonema spp.	boVEDA
Paralonchurus peruanus	boVEDA
Peprilus medius	boVEDA
Prionace glauca	boVEDA
Prionotus stephanophrys	boVEDA
Sarda chiliensis	boVEDA & Size Does Matter
Sardinops sagax sagax	boVEDA
Schedophilus haedrichi	by extension
Sciaena deliciosa	boVEDA & Size Does Matter
Scomber japonicus	boVEDA & Size Does Matter
Scomberomorus sierra	boVEDA
Seriolella violacea	boVEDA & Size Does Matter
Thunnus alalunga	boVEDA
Trachinotus kennedyi	Size Does Matter
Trachinotus paitensis	boVEDA
Trachurus murphyi	by extension
Trachurus picturatus	boVEDA & Size Does Matter
Xiphias gladius	by extension

## Sheet: S4. Mercury
Analysis of Certified Reference Material			Analysis of Duplicate Samples
Reference Material	% Recovery		ID	Analysis 1, Hg ng/g ww	Analysis 2, Hg ng/g ww	Difference	Average	Relative Percent Difference
PACS-3	108.75		6	360.221	309.357	50.8642	334.789	15.1929
PACS-3	106.43		62	141.487	145.366	-3.87921	143.426	2.70468
PACS-3	102.81		118	229.676	224.633	5.04298	227.154	2.22007
PACS-3	102.46		154	144.42	160.646	-16.2265	152.533	10.638
PACS-3	101.3		200	187.67	190.006	-2.33602	188.838	1.23705
PACS-3	100.1		216	114.277	135.84	-21.5624	125.058	17.2418
PACS-3	100.09		233	386.24	375.523	10.7166	380.882	2.81363
PACS-3	97.89		265	105.373	116.407	-11.0341	110.89	9.95048
PACS-3	96.79		287	258.911	288.948	-30.037	273.929	10.9652
PACS-3	96.01		302	1289.9	1713.78	-423.885	1501.84	28.2244
PACS-3	95.28		320	175.792	178.428	-2.63677	177.11	1.48877
PACS-3	94.2		341	224.794	174.463	50.3316	199.629	25.2126
PACS-3	94.02		362	290.753	273.337	17.4162	282.045	6.17497
PACS-3	92.24		377	45.0116	49.9088	-4.89719	47.4602	10.3185
PACS-3	91.49		397	140.795	142.603	-1.8077	141.699	1.27574
PACS-3	91.48		409	263.423	263.532	-0.109362	263.478	0.041507
PACS-3	90.88		427	591.728	665.871	-74.1434	628.8	11.7913
PACS-3	76.44		434	111.021	110.242	0.779128	110.631	0.704255
DORM-4	99.81		452	89.5412	79.5392	10.002	84.5402	11.831
DORM-4	97.2		464	170.432	147.154	23.2782	158.793	14.6595
DORM-4	96.92
DORM-4	96.51						Mean RPD	9.23432
DORM-4	96.44						Standard Dev.	8.11724
DORM-4	96.15
DORM-4	95.39
DORM-4	94.84
DORM-4	94.48
DORM-4	94.39
DORM-4	93.81
DORM-4	93.3
DORM-4	93.27
DORM-4	92.71
DORM-4	92.39
DORM-4	92.19
DORM-4	92
DORM-4	91.15
DORM-4	90.96
DORM-4	89.43
DORM-4	87.9
PACS
Mean	96.5922
Standard Deviation	7.237
Minimum	76.44
Maximum	108.75
Count	18
DORM
Mean	93.8686
Standard Deviation	2.82937
Minimum	87.9
Maximum	99.81
Count	21

## Sheet: S5. Price
Common Name	Scientific Name	Source	Year	Price PEN	Category	Samples sold as…	Species identified considered same price
Anchoveta	Engraulis ringens	Infopes	2015	1	Below the 25th percentile		Clupeiformes: Engraulis japonicus
Barrilete	Katsuwonus pelamis	Infopes	2017	2.1	Below the 25th percentile
Angelote	Squatina californica	Infopes	2016	2.5	Below the 25th percentile
Merluza	Merluccius gayi peruanus	Infopes	2017	2.6	Below the 25th percentile
Pez volador	Exocoetus volitans	Infopes	2017	2.7	Below the 25th percentile
Machete	Ethmidium maculatum	Infopes	2017	3.1	Below the 25th percentile
Lorna	Sciaena deliciosa	Infopes	2017	3.5	Below the 25th percentile
Caballa	Scomber japonicus	Infopes	2017	3.5	Below the 25th percentile
Espejo	Selene peruviana	Infopes	2017	3.5	Below the 25th percentile
Falso volador	none	PRODUCE	2017-05-01	3.59821	Below the 25th percentile		Prionotus stephanophrys
Cabinza	Isacia conceptionis	Infopes	2017	4	Below the 25th percentile		Paranthias colonus
Pota	Dosidiscus gigas	Infopes	2017	4.2	Below the 25th percentile
Raya tembladera	Dasyatis brevis	Infopes	2017	4.6	Interquartile	Raya	Gymnura: G. marmorata, Myliobatis chilensis, Neotrygon kuhlii
Raya aguila	Myliobatis peruvianus	Infopes	2017	4.6	Interquartile	Raya	Gymnura: G. marmorata, Myliobatis chilensis, Neotrygon kuhlii
Lisa	Mugil cephalus	Infopes	2017	4.8	Interquartile
Pejerrey	Odontesthes regia regia	Infopes	2017	5	Interquartile		Odontesthes gracilis, Odontesthes sp.
Camotillo	Normanichthys crockeri	Infopes	2017	5.2	Interquartile
Carajito	Diplectrum conceptione	Infopes	2017	5.3	Interquartile	Camotito carajito	Perciformes: Diplectrum pacificum
Jurel	Trachurus murphyi	Infopes	2017	5.5	Interquartile		Trachurus picturatus
Tollo blanco	none	Infopes	2013	5.5	Interquartile
Tiburon azul	Prionace glauca	Infopes	2017	5.7	Interquartile
Bonito	Sarda chiliensis chiliensis	Infopes	2017	5.7	Interquartile
Pez gallo	none	PRODUCE	2017-05-01	5.95833	Interquartile		Callorhinchus callorynchus
Pez aguja	Strongylura exilis	Infopes	2017	6.2	Interquartile
Tiburon zorro	Alopias vulpinus	Infopes	2017	7.8	Interquartile		A. pelagicus, A. superciliosus
Sierra	Scomberomorus sierra	Infopes	2017	8.7	Interquartile
Ayanque	Cynoscion analis	Infopes	2017	8.9	Interquartile		C. albus, C. praedatorius, C. xanthulus, Scianidae: C. parvipinnis
Tollo comun	Mustelus whitneyi	Infopes	2017	9.1	Interquartile	Tollo, tollo bebé, tollo de leche	Carcharhinus falciformes, M. lunulatus, M. mento, M. sp.
Pez vela	Istiophorus platypterus	Infopes	2013	9.4	Interquartile
Cachema	none	PRODUCE	2017-05-01	9.875	Interquartile	Cachema
Peje blanco	Caulolatilus affinis	Infopes	2017	10	Interquartile
Tollo cacho	Sphyrna zygaena	Infopes	2017	10	Interquartile
Doncella	Hemanthias peruanus	Infopes	2017	10.2	Interquartile		Hemanthias signifer, Pronotogrammus multifasciatus
Atun de aleta amarilla	Thunnus albacares	Infopes	2017	11.8	Interquartile
Bacalao	Dissostichus eleginoides	Infopes	2017	12	Interquartile
Perico	Coryphaena hippurus	Infopes	2017	12.3	Interquartile
Cabrilla	Paralabrax humeralis	Infopes	2017	13.6	Above the 75th percentile	Cabrilla voladora
Lengueta	none	PRODUCE	2017-05-01	13.9062	Above the 75th percentile		Cyclopsetta querna
Merlin	Makaira nigricans	Infopes	2017	15	Above the 75th percentile		Istiompax indica, Kajikia audax
Tiburon diamante	Isurus oxyrinchus	Infopes	2017	15.1	Above the 75th percentile
Pez espada	Xiphias gladius	Infopes	2017	15.1	Above the 75th percentile
Cojinova	Seriolella violacea	Infopes	2017	19.3	Above the 75th percentile		Schedoohilus haedrichi
Chita	Anisotremus scapularis	Infopes	2017	19.5	Above the 75th percentile
Corvina	Cilus gilberti	Infopes	2017	29.4	Above the 75th percentile
Robalo	Centropomus nigrescens	Infopes	2017	29.9	Above the 75th percentile		Perciformes: Centropomus sp.
Mero negro	Mycteroperca xenarcha	Infopes	2017	32	Above the 75th percentile	Mero cherlo, cherlo	Hyporthodus acanthistius, H. niphobles, H. sp., Acanthistius pictus
Lenguado	Paralichthys adspersus	Infopes	2017	33.6	Above the 75th percentile		Paralichthys woolmani
Charela	none	PRODUCE	2017-05-01	42.5	Above the 75th percentile	Charela, cherela

## Sheet: S6. Guides
Common Name	Scientific name	BoVEDA	Size Does Matter (SDM)	Size Does Matter - replace with:
Cherlo	Acanthistius pictus		Consume with caution	Congrio negro
Samasa	Anchoa nasus	Size does matter
Chita	Anisotremus scapularis	Size does matter	Avoid	Pampanito, Fortuno
Tramboyo	Auchenionchus sp.		Consume with caution
Robalo	Centropomus nigrescens		Consume with caution	Pampanito, Fortuno
Pintadilla	Cheilodactylus variegatus		Best choice
Congrio negro	Cherublemma emmelas	Size does matter	Best choice
Corvina	Cilus gilberti	Do not fall into temptation & Size does matter	Avoid	Cachema
Perico	Coryphaena hippurus	Size does matter	Consume with caution	Lisa, Pampanito
Cherella	Cynoscion albus		Consume with caution	Cachema
Cachema	Cynoscion analis	Size does matter	Best choice
Anchoveta	Engraulis ringens	Size does matter	Best choice
Mero rojo	Epinephelus acanthistius		Avoid	Congrio negro, Cherlo
Machete	Ethmidium maculatum	Size does matter	Best choice
Congrio negro	Genypterus maculatus		Best choice
Ojo de uva	Hemilutjanus macrophthalmos		Avoid	Congrio negro, Cachema
Lenguado ojon	Hippoglossina macrops	Size does matter
Cabinza	Isacia conceptionis	Size does matter	Best choice
Tiburon diamante or mako	Isurus oxyrinchus	Size does matter
Merlin rayado	Kajikia audax	Do not fall into temptation
Barrilete	Katsuwonus pelamis	Size does matter
Tramboyo	Labrisomus philippii		Consume with caution
Merlin azul	Makaira mazara	Size does matter
Merluza	Merluccius gayi peruanus	Do not fall into temptation & Size does matter
Perela or Corvina dorada	Micropogonias altipinnis	Size does matter
Lisa	Mugil cephalus	Size does matter	Best choice
Tollo blanco	Mustelus mento	Size does matter
Tollo	Mustelus whitneyi	Size does matter	Avoid	lisa, lorna, machete
Mero murique	Mycteroperca xenarcha		Avoid	Fortuno
Pejerrey	Odontesthes regia regia	Size does matter	Best choice
Machete de hebra	Opisthonema spp.	Size does matter
Cabrilla	Paralabrax humeralis	Size does matter	Consume with caution	Cachema
Lenguado	Paralichthys adspersus	Size does matter	Avoid	lisa
Coco or Suco	Paralonchurus peruanus	Size does matter
Chiri, Palometa, Pampanito, Cometrapo	Peprilus medius	Size does matter
Tiburon azul	Prionace glauca	Size does matter
Falso volador	Prionotus stephanophrys	Size does matter
Bonito	Sarda chiliensis chiliensis	Size does matter	Best choice
Sardina	Sardinops sagax sagax	Size does matter
Lorna	Sciaena deliciosa	Size does matter	Best choice
Robalo or Grandazo	Sciaena starksi	Size does matter
Caballa	Scomber japonicus	Size does matter	Best choice
Sierra	Scomberomonus sierra	Size does matter
Fortuno	Seriola rivoliana/lalandi		Consume with caution	Pampanito
Cojinova	Seriolella violacea	Size does matter	Best choice
Tiburon martillo	Sphyrna zygaena	Do not fall into temptation
Albacora	Thunnus alalunga	Size does matter
Atun	Thunnus albacares	Do not fall into temptation	Consume with caution	Bonito
Pampanito	Trachinotus kennedyi		Best choice
Pampano	Trachinotus paitensis	Size does matter
Jurel	Trachurus picturatus murphyi	Size does matter	Best choice
Tollo pintado	Triakis maculata	Size does matter
Pez espada	Xiphias gladius	Do not fall into temptation & Size does matter

## Sheet: INFO
PRICE
Source	Infopes	http://tumi.lamolina.edu.pe/infopes/
	Produce	https://www.produce.gob.pe/index.php/shortcode/servicios-pesca/datero-pesquero
CAMPAIGNS
BoVEDA		https://play.google.com/store/apps/details?id=com.dsbmobile.prodelphinusv2&hl=en_US
Size Does Matter	El tamaño sí importa	http://www.wwf.org.pe/?210415/eltamaosimporta
COMMON NAMES
Spanish	Chirichigno, N., & Cornejo, R. Catalogo Comentado de los Peces Marinos del Peru. (Instituto del Mar del Peru, Callao, Peru) (2001).
English	Froese, R., & Pauly, D. FishBase. World Wide Web electronic publication. www.fishbase.org, version 02/2018 (2018).
